# Supplementary material for: Comparative Proteomics Analysis of Growth-Primed Adult Dorsal Root Ganglia Reveals Key Molecular Mediators for Peripheral Nerve Regeneration
Source: eNeuro. 2023 Jan 3;10(1):ENEURO.0168-22.2022. doi: 10.1523/ENEURO.0168-22.2022 (PMC9829101; doi:10.1523/ENEURO.0168-22.2022)
Supplement: Extended Data Figure 1-1 — List of total proteins analyzed, and differentially expressed proteins (p ≤ 0.05) in the in vivo and in vitro primed DRGs are provided. Corrected p values and fold changes are also given. Potential functional roles of the proteins are also provided from the UniProt knowledgebase. Download Figure 1-1, XLS file. [file enu-eN-NWR-0168-22-s02.xls]

## Sheet: RAT-all proteins
Protein Name	Protein	Database	Species
Cytoplasmic dynein 1 heavy chain 1	P38650	SwissProt	RAT
Periaxin	Q63425	SwissProt	RAT
Plectin	P30427	SwissProt	RAT
Spectrin alpha chain, non-erythrocytic 1	P16086	SwissProt	RAT
Neurofilament medium polypeptide	P12839	SwissProt	RAT
Neurofilament heavy polypeptide	P16884	SwissProt	RAT
Neurofilament light polypeptide	P19527	SwissProt	RAT
Vimentin	P31000	SwissProt	RAT
Peripherin	P21807	SwissProt	RAT
Alpha-internexin	P23565	SwissProt	RAT
Keratin, type II cytoskeletal 8	Q10758	SwissProt	RAT
Keratin, type II cytoskeletal 2 epidermal	Q6IG02	SwissProt	RAT
Keratin, type II cytoskeletal 1b	Q6IG01	SwissProt	RAT
Keratin, type II cytoskeletal 6A	Q4FZU2	SwissProt	RAT
Serum albumin	P02770	SwissProt	RAT
Spectrin beta chain, non-erythrocytic 2	Q9QWN8	SwissProt	RAT
Tubulin alpha-1C chain	Q6AYZ1	SwissProt	RAT
Fatty acid synthase	P12785	SwissProt	RAT
Clathrin heavy chain 1	P11442	SwissProt	RAT
Microtubule-associated protein 1B	P15205	SwissProt	RAT
Microtubule-associated protein 1A	P34926	SwissProt	RAT
Heat shock protein HSP 90-alpha	P82995	SwissProt	RAT
Endoplasmin	Q66HD0	SwissProt	RAT
Heat shock protein 75 kDa, mitochondrial	Q5XHZ0	SwissProt	RAT
Heat shock 70 kDa protein 1A	P0DMW0	SwissProt	RAT
Myosin-9	Q62812	SwissProt	RAT
Myosin-11 (Fragments)	Q63862	SwissProt	RAT
Filamin-C	D3ZHA0	SwissProt	RAT
Dihydropyrimidinase-related protein 3	Q62952	SwissProt	RAT
ATP synthase subunit beta, mitochondrial	P10719	SwissProt	RAT
Myelin protein P0	P06907	SwissProt	RAT
Elongation factor 2	P05197	SwissProt	RAT
Serotransferrin	P12346	SwissProt	RAT
Potassium-transporting ATPase alpha chain 2	P54708	SwissProt	RAT
ATP synthase subunit alpha, mitochondrial	P15999	SwissProt	RAT
Aconitate hydratase, mitochondrial	Q9ER34	SwissProt	RAT
Protein disulfide-isomerase A3	P11598	SwissProt	RAT
Myelin basic protein	P02688	SwissProt	RAT
Hemoglobin subunit alpha-1/2	P01946	SwissProt	RAT
Pyruvate kinase PKM	P11980	SwissProt	RAT
Valine--tRNA ligase	Q04462	SwissProt	RAT
2',3'-cyclic-nucleotide 3'-phosphodiesterase	P13233	SwissProt	RAT
Creatine kinase B-type	P07335	SwissProt	RAT
Creatine kinase U-type, mitochondrial	P25809	SwissProt	RAT
Creatine kinase S-type, mitochondrial	P09605	SwissProt	RAT
Vinculin	P85972	SwissProt	RAT
Calnexin	P35565	SwissProt	RAT
Glyceraldehyde-3-phosphate dehydrogenase	P04797	SwissProt	RAT
Glyceraldehyde-3-phosphate dehydrogenase, testis-specific	Q9ESV6	SwissProt	RAT
Elongation factor 1-gamma	Q68FR6	SwissProt	RAT
Annexin A6	P48037	SwissProt	RAT
Ubiquitin-like modifier-activating enzyme 1	Q5U300	SwissProt	RAT
Alpha-1-inhibitor 3	P14046	SwissProt	RAT
Murinoglobulin-1	Q03626	SwissProt	RAT
Fructose-bisphosphate aldolase A	P05065	SwissProt	RAT
Fructose-bisphosphate aldolase C	P09117	SwissProt	RAT
Glycogen phosphorylase, brain form (Fragment)	P53534	SwissProt	RAT
Glycogen phosphorylase, liver form	P09811	SwissProt	RAT
Glycogen phosphorylase, muscle form	P09812	SwissProt	RAT
Annexin A2	Q07936	SwissProt	RAT
Transketolase	P50137	SwissProt	RAT
ADP/ATP translocase 1	Q05962	SwissProt	RAT
Calreticulin	P18418	SwissProt	RAT
Prelamin-A/C	P48679	SwissProt	RAT
Rab GDP dissociation inhibitor alpha	P50398	SwissProt	RAT
Alpha-enolase	P04764	SwissProt	RAT
Gamma-enolase	P07323	SwissProt	RAT
Beta-enolase	P15429	SwissProt	RAT
2-oxoglutarate dehydrogenase, mitochondrial	Q5XI78	SwissProt	RAT
Aspartate aminotransferase, mitochondrial	P00507	SwissProt	RAT
Malate dehydrogenase, mitochondrial	P04636	SwissProt	RAT
Trifunctional enzyme subunit alpha, mitochondrial	Q64428	SwissProt	RAT
Hemoglobin subunit beta-1	P02091	SwissProt	RAT
Hemoglobin subunit beta-2	P11517	SwissProt	RAT
Microtubule-associated protein 4	Q5M7W5	SwissProt	RAT
Cullin-associated NEDD8-dissociated protein 1	P97536	SwissProt	RAT
L-lactate dehydrogenase A chain	P04642	SwissProt	RAT
L-lactate dehydrogenase B chain	P42123	SwissProt	RAT
L-lactate dehydrogenase C chain	P19629	SwissProt	RAT
Advillin	Q9WU06	SwissProt	RAT
Protein disulfide-isomerase	P04785	SwissProt	RAT
Alpha-actinin-4	Q9QXQ0	SwissProt	RAT
Alpha-actinin-1	Q9Z1P2	SwissProt	RAT
Arginine--tRNA ligase, cytoplasmic	P40329	SwissProt	RAT
Reticulon-4	Q9JK11	SwissProt	RAT
14-3-3 protein beta/alpha	P35213	SwissProt	RAT
T-complex protein 1 subunit gamma	Q6P502	SwissProt	RAT
Dolichyl-diphosphooligosaccharide--protein glycosyltransferase subunit 1	P07153	SwissProt	RAT
Integrin beta-4	Q64632	SwissProt	RAT
T-complex protein 1 subunit beta	Q5XIM9	SwissProt	RAT
Glutamate dehydrogenase 1, mitochondrial	P10860	SwissProt	RAT
Glucose-6-phosphate isomerase	Q6P6V0	SwissProt	RAT
T-complex protein 1 subunit epsilon	Q68FQ0	SwissProt	RAT
T-complex protein 1 subunit delta	Q7TPB1	SwissProt	RAT
60S acidic ribosomal protein P0	P19945	SwissProt	RAT
Aspartate--tRNA ligase, cytoplasmic	P15178	SwissProt	RAT
Heat shock protein 105 kDa	Q66HA8	SwissProt	RAT
Heat shock 70 kDa protein 4	O88600	SwissProt	RAT
Serine--tRNA ligase, cytoplasmic	Q6P799	SwissProt	RAT
Hexokinase-1	P05708	SwissProt	RAT
Complement C3	P01026	SwissProt	RAT
Hypoxia up-regulated protein 1	Q63617	SwissProt	RAT
Phosphoglycerate kinase 1	P16617	SwissProt	RAT
Serpin H1	P29457	SwissProt	RAT
Prolargin	Q9EQP5	SwissProt	RAT
Leucine-rich PPR motif-containing protein, mitochondrial	Q5SGE0	SwissProt	RAT
Annexin A5	P14668	SwissProt	RAT
T-complex protein 1 subunit alpha	P28480	SwissProt	RAT
Protein disulfide-isomerase A6	Q63081	SwissProt	RAT
Aldo-keto reductase family 1 member B1	P07943	SwissProt	RAT
Citrate synthase, mitochondrial	Q8VHF5	SwissProt	RAT
ATP-dependent 6-phosphofructokinase, platelet type	P47860	SwissProt	RAT
60S ribosomal protein L4	P50878	SwissProt	RAT
Cytochrome b-c1 complex subunit 2, mitochondrial	P32551	SwissProt	RAT
Sarcoplasmic/endoplasmic reticulum calcium ATPase 2	P11507	SwissProt	RAT
Adenylyl cyclase-associated protein 1	Q08163	SwissProt	RAT
NADH-cytochrome b5 reductase 3	P20070	SwissProt	RAT
Stress-70 protein, mitochondrial	P48721	SwissProt	RAT
Dolichyl-diphosphooligosaccharide--protein glycosyltransferase subunit 2	P25235	SwissProt	RAT
60S ribosomal protein L7	P05426	SwissProt	RAT
Calpain-2 catalytic subunit	Q07009	SwissProt	RAT
Ezrin	P31977	SwissProt	RAT
Decorin	Q01129	SwissProt	RAT
Triosephosphate isomerase	P48500	SwissProt	RAT
Dystrophin	P11530	SwissProt	RAT
CD9 antigen	P40241	SwissProt	RAT
Extended synaptotagmin-1	Q9Z1X1	SwissProt	RAT
Aldehyde dehydrogenase, mitochondrial	P11884	SwissProt	RAT
D-3-phosphoglycerate dehydrogenase	O08651	SwissProt	RAT
Dihydrolipoyl dehydrogenase, mitochondrial	Q6P6R2	SwissProt	RAT
Peptidyl-prolyl cis-trans isomerase A	P10111	SwissProt	RAT
60S ribosomal protein L3	P21531	SwissProt	RAT
Catalase	P04762	SwissProt	RAT
AP-1 complex subunit beta-1	P52303	SwissProt	RAT
Transcriptional activator protein Pur-beta	Q68A21	SwissProt	RAT
Core histone macro-H2A.1	Q02874	SwissProt	RAT
NADH-ubiquinone oxidoreductase 75 kDa subunit, mitochondrial	Q66HF1	SwissProt	RAT
Tyrosine--tRNA ligase, cytoplasmic	Q4KM49	SwissProt	RAT
Monoglyceride lipase	Q8R431	SwissProt	RAT
Hydroxymethylglutaryl-CoA synthase, cytoplasmic	P17425	SwissProt	RAT
Dynactin subunit 1	P28023	SwissProt	RAT
60S ribosomal protein L6	P21533	SwissProt	RAT
Succinate dehydrogenase [ubiquinone] flavoprotein subunit, mitochondrial	Q920L2	SwissProt	RAT
Pyruvate carboxylase, mitochondrial	P52873	SwissProt	RAT
Dihydrolipoyllysine-residue acetyltransferase component of pyruvate dehydrogenase complex, mitochondrial	P08461	SwissProt	RAT
Electron transfer flavoprotein subunit alpha, mitochondrial	P13803	SwissProt	RAT
Serine protease inhibitor A3K	P05545	SwissProt	RAT
Serine protease inhibitor A3L	P05544	SwissProt	RAT
Inositol 1,4,5-trisphosphate receptor type 3	Q63269	SwissProt	RAT
Alpha-1-antiproteinase	P17475	SwissProt	RAT
Cathepsin D	P24268	SwissProt	RAT
Lysine--tRNA ligase	Q5XIM7	SwissProt	RAT
Aspartate aminotransferase, cytoplasmic	P13221	SwissProt	RAT
Gamma-synuclein	Q63544	SwissProt	RAT
Phosphatidylethanolamine-binding protein 1	P31044	SwissProt	RAT
Prosaposin	P10960	SwissProt	RAT
Peroxiredoxin-1	Q63716	SwissProt	RAT
Transaldolase	Q9EQS0	SwissProt	RAT
N(G),N(G)-dimethylarginine dimethylaminohydrolase 2	Q6MG60	SwissProt	RAT
Vigilin	Q9Z1A6	SwissProt	RAT
Pyruvate dehydrogenase E1 component subunit beta, mitochondrial	P49432	SwissProt	RAT
Heat shock protein beta-1	P42930	SwissProt	RAT
Microtubule-associated protein 2	P15146	SwissProt	RAT
4-aminobutyrate aminotransferase, mitochondrial	P50554	SwissProt	RAT
Myristoylated alanine-rich C-kinase substrate	P30009	SwissProt	RAT
Protein Niban 1	Q9ESN0	SwissProt	RAT
Trifunctional enzyme subunit beta, mitochondrial	Q60587	SwissProt	RAT
3-ketoacyl-CoA thiolase, mitochondrial	P13437	SwissProt	RAT
Probable ATP-dependent RNA helicase DDX4	Q64060	SwissProt	RAT
Peroxiredoxin-6	O35244	SwissProt	RAT
Malate dehydrogenase, cytoplasmic	O88989	SwissProt	RAT
Elongation factor 1-delta	Q68FR9	SwissProt	RAT
Keratin, type I cytoskeletal 10	Q6IFW6	SwissProt	RAT
Keratin, type I cytoskeletal 13	Q6IFV4	SwissProt	RAT
Keratin, type I cytoskeletal 20	P25030	SwissProt	RAT
MICOS complex subunit Mic60 (Fragment)	Q3KR86	SwissProt	RAT
Cytochrome b-c1 complex subunit 1, mitochondrial	Q68FY0	SwissProt	RAT
Cofilin-1	P45592	SwissProt	RAT
ATP synthase subunit O, mitochondrial	Q06647	SwissProt	RAT
Cathepsin B	P00787	SwissProt	RAT
Elongation factor Tu, mitochondrial	P85834	SwissProt	RAT
Gelsolin	Q68FP1	SwissProt	RAT
Stress-induced-phosphoprotein 1	O35814	SwissProt	RAT
Tripeptidyl-peptidase 2	Q64560	SwissProt	RAT
Nucleoside diphosphate kinase B	P19804	SwissProt	RAT
Nucleoside diphosphate kinase A	Q05982	SwissProt	RAT
Ornithine aminotransferase, mitochondrial	P04182	SwissProt	RAT
Protein NDRG1	Q6JE36	SwissProt	RAT
Protein S100-B	P04631	SwissProt	RAT
Myelin-associated glycoprotein	P07722	SwissProt	RAT
Tropomyosin alpha-4 chain	P09495	SwissProt	RAT
Tropomyosin alpha-3 chain	Q63610	SwissProt	RAT
Lumican	P51886	SwissProt	RAT
Secernin-1	Q6AY84	SwissProt	RAT
Alpha-crystallin B chain	P23928	SwissProt	RAT
NADH dehydrogenase [ubiquinone] 1 alpha subcomplex subunit 9, mitochondrial	Q5BK63	SwissProt	RAT
Reticulon-1	Q64548	SwissProt	RAT
Nestin	P21263	SwissProt	RAT
ATP synthase subunit d, mitochondrial	P31399	SwissProt	RAT
Alanine--tRNA ligase, cytoplasmic	P50475	SwissProt	RAT
UDP-glucose:glycoprotein glucosyltransferase 1	Q9JLA3	SwissProt	RAT
Leucine-rich repeat-containing protein 59	Q5RJR8	SwissProt	RAT
Transgelin-2	Q5XFX0	SwissProt	RAT
Galectin-1	P11762	SwissProt	RAT
Dihydropyrimidinase-related protein 5	Q9JHU0	SwissProt	RAT
Neurochondrin	O35095	SwissProt	RAT
Guanine deaminase	Q9WTT6	SwissProt	RAT
Dynactin subunit 2	Q6AYH5	SwissProt	RAT
WD repeat-containing protein 1	Q5RKI0	SwissProt	RAT
Acetyl-CoA acetyltransferase, cytosolic	Q5XI22	SwissProt	RAT
60S ribosomal protein L18	P12001	SwissProt	RAT
Hemopexin	P20059	SwissProt	RAT
Nucleolin	P13383	SwissProt	RAT
Methylmalonate-semialdehyde dehydrogenase [acylating], mitochondrial	Q02253	SwissProt	RAT
Alpha-2-HS-glycoprotein	P24090	SwissProt	RAT
Apolipoprotein E	P02650	SwissProt	RAT
Adenosylhomocysteinase	P10760	SwissProt	RAT
Caveolae-associated protein 1	P85125	SwissProt	RAT
ATP-dependent RNA helicase DDX1	Q641Y8	SwissProt	RAT
Glutamine--tRNA ligase	Q66H61	SwissProt	RAT
Farnesyl pyrophosphate synthase	P05369	SwissProt	RAT
Glutathione S-transferase alpha-3	P04904	SwissProt	RAT
Glutathione S-transferase alpha-5	P46418	SwissProt	RAT
Isocitrate dehydrogenase [NAD] subunit alpha, mitochondrial	Q99NA5	SwissProt	RAT
Eukaryotic translation initiation factor 3 subunit A	Q1JU68	SwissProt	RAT
Staphylococcal nuclease domain-containing protein 1	Q66X93	SwissProt	RAT
DNA damage-binding protein 1	Q9ESW0	SwissProt	RAT
Nidogen-2	B5DFC9	SwissProt	RAT
Nidogen-1 (Fragment)	P08460	SwissProt	RAT
Long-chain specific acyl-CoA dehydrogenase, mitochondrial	P15650	SwissProt	RAT
General vesicular transport factor p115	P41542	SwissProt	RAT
Protein disulfide-isomerase A4	P38659	SwissProt	RAT
Macrophage-capping protein	Q6AYC4	SwissProt	RAT
Protein S100-A6	P05964	SwissProt	RAT
Protein/nucleic acid deglycase DJ-1	O88767	SwissProt	RAT
Glutathione S-transferase Mu 2	P08010	SwissProt	RAT
Glutathione S-transferase Mu 1	P04905	SwissProt	RAT
Glutathione S-transferase Yb-3	P08009	SwissProt	RAT
Septin-2	Q91Y81	SwissProt	RAT
Septin-8	B0BNF1	SwissProt	RAT
Hydroxyacyl-coenzyme A dehydrogenase, mitochondrial	Q9WVK7	SwissProt	RAT
Guanine nucleotide-binding protein G(i) subunit alpha-2	P04897	SwissProt	RAT
Guanine nucleotide-binding protein G(o) subunit alpha	P59215	SwissProt	RAT
Guanine nucleotide-binding protein G(s) subunit alpha isoforms XLas	Q63803	SwissProt	RAT
Peptidyl-prolyl cis-trans isomerase B	P24368	SwissProt	RAT
A-kinase anchor protein 12	Q5QD51	SwissProt	RAT
Tricarboxylate transport protein, mitochondrial	P32089	SwissProt	RAT
EH domain-containing protein 3	Q8R491	SwissProt	RAT
Voltage-dependent anion-selective channel protein 2	P81155	SwissProt	RAT
Voltage-dependent anion-selective channel protein 3	Q9R1Z0	SwissProt	RAT
Synaptic vesicle membrane protein VAT-1 homolog	Q3MIE4	SwissProt	RAT
Acetyl-CoA acetyltransferase, mitochondrial	P17764	SwissProt	RAT
Aminoacyl tRNA synthase complex-interacting multifunctional protein 2	Q32PX2	SwissProt	RAT
Unconventional myosin-Ic	Q63355	SwissProt	RAT
Phenylalanine--tRNA ligase alpha subunit	Q505J8	SwissProt	RAT
Acyl-coenzyme A thioesterase 2, mitochondrial	O55171	SwissProt	RAT
Acyl-coenzyme A thioesterase 1	O88267	SwissProt	RAT
60S ribosomal protein L10a	P62907	SwissProt	RAT
Microtubule-actin cross-linking factor 1	D3ZHV2	SwissProt	RAT
Peroxisomal multifunctional enzyme type 2	P97852	SwissProt	RAT
Breast carcinoma-amplified sequence 1 homolog	Q3ZB98	SwissProt	RAT
Phosphatidylinositide phosphatase SAC1	Q9ES21	SwissProt	RAT
Superoxide dismutase [Cu-Zn]	P07632	SwissProt	RAT
Alpha-1-macroglobulin	Q63041	SwissProt	RAT
Cytoplasmic dynein 1 light intermediate chain 1	Q9QXU8	SwissProt	RAT
Alpha-adducin	Q63028	SwissProt	RAT
Atlastin-1	Q6PST4	SwissProt	RAT
Non-specific lipid-transfer protein	P11915	SwissProt	RAT
Long-chain fatty acid transport protein 1	P97849	SwissProt	RAT
Amine oxidase [flavin-containing] A	P21396	SwissProt	RAT
Kinesin light chain 1	P37285	SwissProt	RAT
Electron transfer flavoprotein subunit beta	Q68FU3	SwissProt	RAT
Lamin-B1	P70615	SwissProt	RAT
Succinate--CoA ligase [ADP/GDP-forming] subunit alpha, mitochondrial	P13086	SwissProt	RAT
Peroxiredoxin-5, mitochondrial	Q9R063	SwissProt	RAT
Glutathione S-transferase P	P04906	SwissProt	RAT
Sideroflexin-3	Q9JHY2	SwissProt	RAT
Calcium/calmodulin-dependent protein kinase type II subunit delta	P15791	SwissProt	RAT
Hsc70-interacting protein	P50503	SwissProt	RAT
ATP synthase F(0) complex subunit B1, mitochondrial	P19511	SwissProt	RAT
60S ribosomal protein L12	P23358	SwissProt	RAT
Heterogeneous nuclear ribonucleoprotein D0	Q9JJ54	SwissProt	RAT
NADH dehydrogenase [ubiquinone] 1 alpha subcomplex subunit 10, mitochondrial	Q561S0	SwissProt	RAT
ES1 protein homolog, mitochondrial	P56571	SwissProt	RAT
Long-chain-fatty-acid--CoA ligase 6	P33124	SwissProt	RAT
60S ribosomal protein L9	P17077	SwissProt	RAT
60S acidic ribosomal protein P2	P02401	SwissProt	RAT
Bifunctional purine biosynthesis protein PURH	O35567	SwissProt	RAT
Neural cell adhesion molecule 1	P13596	SwissProt	RAT
Mammalian ependymin-related protein 1	Q5XII0	SwissProt	RAT
Very-long-chain 3-oxoacyl-CoA reductase	Q6P7R8	SwissProt	RAT
Estradiol 17-beta-dehydrogenase 11	Q6AYS8	SwissProt	RAT
Peptidyl-prolyl cis-trans isomerase FKBP4	Q9QVC8	SwissProt	RAT
Sodium/potassium-transporting ATPase subunit beta-3	Q63377	SwissProt	RAT
Endoplasmic reticulum resident protein 29	P52555	SwissProt	RAT
Amine oxidase [flavin-containing] B	P19643	SwissProt	RAT
Serine/threonine-protein phosphatase PP1-alpha catalytic subunit	P62138	SwissProt	RAT
6-phosphogluconate dehydrogenase, decarboxylating	P85968	SwissProt	RAT
3-hydroxyacyl-CoA dehydrogenase type-2	O70351	SwissProt	RAT
Purine nucleoside phosphorylase	P85973	SwissProt	RAT
Vesicle-associated membrane protein-associated protein B	Q9Z269	SwissProt	RAT
Unconventional myosin-XVIIIa	D3ZFD0	SwissProt	RAT
Ras-related protein Rab-2A	P05712	SwissProt	RAT
10 kDa heat shock protein, mitochondrial	P26772	SwissProt	RAT
Tubulin polymerization-promoting protein family member 3	Q5PPN5	SwissProt	RAT
Coatomer subunit beta	P23514	SwissProt	RAT
Fatty acid-binding protein 5	P55053	SwissProt	RAT
ATP synthase subunit delta, mitochondrial	P35434	SwissProt	RAT
Coatomer subunit gamma-2	D4ABY2	SwissProt	RAT
Adenine phosphoribosyltransferase	P36972	SwissProt	RAT
Superoxide dismutase [Mn], mitochondrial	P07895	SwissProt	RAT
EH domain-containing protein 2	Q4V8H8	SwissProt	RAT
Threonine--tRNA ligase, mitochondrial	Q68FW7	SwissProt	RAT
Glyoxalase domain-containing protein 4	Q5I0D1	SwissProt	RAT
Carboxypeptidase Q	Q6IRK9	SwissProt	RAT
Tropomodulin-2	P70566	SwissProt	RAT
60S ribosomal protein L14	Q63507	SwissProt	RAT
Annexin A1	P07150	SwissProt	RAT
Cytosolic non-specific dipeptidase	Q6Q0N1	SwissProt	RAT
Nucleobindin-1	Q63083	SwissProt	RAT
Protein-L-isoaspartate(D-aspartate) O-methyltransferase	P22062	SwissProt	RAT
Astrocytic phosphoprotein PEA-15	Q5U318	SwissProt	RAT
Septin-9	Q9QZR6	SwissProt	RAT
Saccharopine dehydrogenase-like oxidoreductase	Q6AY30	SwissProt	RAT
Programmed cell death 6-interacting protein	Q9QZA2	SwissProt	RAT
Cytoplasmic dynein 1 intermediate chain 2	Q62871	SwissProt	RAT
Very long-chain specific acyl-CoA dehydrogenase, mitochondrial	P45953	SwissProt	RAT
Ig gamma-2A chain C region	P20760	SwissProt	RAT
Ig gamma-1 chain C region	P20759	SwissProt	RAT
Cell cycle exit and neuronal differentiation protein 1	Q5FVI4	SwissProt	RAT
3-ketoacyl-CoA thiolase A, peroxisomal	P21775	SwissProt	RAT
DnaJ homolog subfamily C member 10	Q498R3	SwissProt	RAT
Aminoacylase-1A	Q6AYS7	SwissProt	RAT
NADH-cytochrome b5 reductase 1	Q5EB81	SwissProt	RAT
Annexin A4	P55260	SwissProt	RAT
Isoaspartyl peptidase/L-asparaginase	Q8VI04	SwissProt	RAT
ATP synthase subunit gamma, mitochondrial	P35435	SwissProt	RAT
Eukaryotic translation initiation factor 3 subunit B	Q4G061	SwissProt	RAT
Heterogeneous nuclear ribonucleoprotein M	Q62826	SwissProt	RAT
Gamma-adducin	Q62847	SwissProt	RAT
Major vault protein	Q62667	SwissProt	RAT
Protein transport protein Sec31A	Q9Z2Q1	SwissProt	RAT
N(G),N(G)-dimethylarginine dimethylaminohydrolase 1	O08557	SwissProt	RAT
Microtubule-associated protein tau	P19332	SwissProt	RAT
Dihydrolipoyllysine-residue succinyltransferase component of 2-oxoglutarate dehydrogenase complex, mitochondrial	Q01205	SwissProt	RAT
Transthyretin	P02767	SwissProt	RAT
Dipeptidyl peptidase 2	Q9EPB1	SwissProt	RAT
Choline transporter-like protein 1	Q8VII6	SwissProt	RAT
Cysteine-rich protein 2	P36201	SwissProt	RAT
Lon protease homolog, mitochondrial	Q924S5	SwissProt	RAT
Cysteine and glycine-rich protein 1	P47875	SwissProt	RAT
Nucleosome assembly protein 1-like 4	Q5U2Z3	SwissProt	RAT
Nucleosome assembly protein 1-like 1	Q9Z2G8	SwissProt	RAT
Mitochondrial proton/calcium exchanger protein	Q5XIN6	SwissProt	RAT
Kinesin-like protein KIF1A	F1M4A4	SwissProt	RAT
Tryptophan--tRNA ligase, cytoplasmic	Q6P7B0	SwissProt	RAT
Acid ceramidase	Q6P7S1	SwissProt	RAT
Ceruloplasmin	P13635	SwissProt	RAT
GTP:AMP phosphotransferase AK3, mitochondrial	P29411	SwissProt	RAT
Carbonyl reductase [NADPH] 1	P47727	SwissProt	RAT
Isocitrate dehydrogenase [NAD] subunit beta, mitochondrial	Q68FX0	SwissProt	RAT
Caveolin-1	P41350	SwissProt	RAT
Drebrin	Q07266	SwissProt	RAT
Macrophage migration inhibitory factor	P30904	SwissProt	RAT
Microtubule-associated protein 6	Q63560	SwissProt	RAT
ATP-binding cassette sub-family D member 3	P16970	SwissProt	RAT
Phosphatidate cytidylyltransferase 2	Q91XU8	SwissProt	RAT
Thioredoxin-dependent peroxide reductase, mitochondrial	Q9Z0V6	SwissProt	RAT
Protein RUFY3	Q5FVJ0	SwissProt	RAT
Glutathione hydrolase 7	Q99MZ4	SwissProt	RAT
Aldehyde dehydrogenase family 3 member A2	P30839	SwissProt	RAT
Thiosulfate sulfurtransferase	P24329	SwissProt	RAT
Long-chain-fatty-acid--CoA ligase ACSBG1	Q924N5	SwissProt	RAT
Cytosol aminopeptidase	Q68FS4	SwissProt	RAT
Ubiquitin-conjugating enzyme E2 N	Q9EQX9	SwissProt	RAT
Alpha-aminoadipic semialdehyde dehydrogenase	Q64057	SwissProt	RAT
Collagen alpha-1(I) chain	P02454	SwissProt	RAT
Destrin	Q7M0E3	SwissProt	RAT
Keratin, type II cytoskeletal 1	Q6IMF3	SwissProt	RAT
Fumarate hydratase, mitochondrial	P14408	SwissProt	RAT
Apolipoprotein B-100	Q7TMA5	SwissProt	RAT
Brefeldin A-inhibited guanine nucleotide-exchange protein 1	D4A631	SwissProt	RAT
Glutamine synthetase	P09606	SwissProt	RAT
Mitochondrial 2-oxoglutarate/malate carrier protein	P97700	SwissProt	RAT
Cytochrome c oxidase subunit 4 isoform 1, mitochondrial	P10888	SwissProt	RAT
Ubiquitin conjugation factor E4 A	Q6P7A2	SwissProt	RAT
Enoyl-CoA delta isomerase 1, mitochondrial	P23965	SwissProt	RAT
NADH dehydrogenase [ubiquinone] 1 alpha subcomplex subunit 5	Q63362	SwissProt	RAT
NADH dehydrogenase [ubiquinone] flavoprotein 2, mitochondrial	P19234	SwissProt	RAT
26S proteasome non-ATPase regulatory subunit 11	F1LMZ8	SwissProt	RAT
Glycerol-3-phosphate dehydrogenase, mitochondrial	P35571	SwissProt	RAT
Cytochrome c oxidase subunit 6A1, mitochondrial	P10818	SwissProt	RAT
Reticulon-3	Q6RJR6	SwissProt	RAT
Dual specificity protein phosphatase 15	B4F7B7	SwissProt	RAT
Synaptojanin-1	Q62910	SwissProt	RAT
Stathmin	P13668	SwissProt	RAT
Unconventional myosin-Ib	Q05096	SwissProt	RAT
Cell adhesion molecule 3	Q1WIM3	SwissProt	RAT
26S proteasome non-ATPase regulatory subunit 13	B0BN93	SwissProt	RAT
Protein THEM6	Q5XIE1	SwissProt	RAT
Branched-chain-amino-acid aminotransferase, cytosolic	P54690	SwissProt	RAT
Calpain small subunit 1	Q64537	SwissProt	RAT
Huntingtin	P51111	SwissProt	RAT
Prenylcysteine oxidase	Q99ML5	SwissProt	RAT
cAMP-dependent protein kinase type II-alpha regulatory subunit	P12368	SwissProt	RAT
cAMP-dependent protein kinase type II-beta regulatory subunit	P12369	SwissProt	RAT
Protein S100-A4	P05942	SwissProt	RAT
Interferon-inducible double-stranded RNA-dependent protein kinase activator A	Q4V8C7	SwissProt	RAT
Cytosolic acyl coenzyme A thioester hydrolase	Q64559	SwissProt	RAT
3-hydroxyisobutyrate dehydrogenase, mitochondrial	P29266	SwissProt	RAT
60S acidic ribosomal protein P1	P19944	SwissProt	RAT
Ectonucleoside triphosphate diphosphohydrolase 2	O35795	SwissProt	RAT
Protein-arginine deiminase type-2	P20717	SwissProt	RAT
Lysosome-associated membrane glycoprotein 1	P14562	SwissProt	RAT
Apolipoprotein A-I	P04639	SwissProt	RAT
Cytoplasmic aconitate hydratase	Q63270	SwissProt	RAT
Na(+)/H(+) exchange regulatory cofactor NHE-RF1	Q9JJ19	SwissProt	RAT
Proteasome activator complex subunit 1	Q63797	SwissProt	RAT
Neutral cholesterol ester hydrolase 1	B2GV54	SwissProt	RAT
Retinal dehydrogenase 1	P51647	SwissProt	RAT
Aldehyde dehydrogenase, cytosolic 1	P13601	SwissProt	RAT
CD81 antigen	Q62745	SwissProt	RAT
Plasma membrane calcium-transporting ATPase 3	Q64568	SwissProt	RAT
3-mercaptopyruvate sulfurtransferase	P97532	SwissProt	RAT
1-phosphatidylinositol 4,5-bisphosphate phosphodiesterase beta-3	Q99JE6	SwissProt	RAT
Cytoplasmic dynein 2 heavy chain 1	Q9JJ79	SwissProt	RAT
Collagen alpha-2(I) chain	P02466	SwissProt	RAT
ATP synthase-coupling factor 6, mitochondrial	P21571	SwissProt	RAT
D-dopachrome decarboxylase	P80254	SwissProt	RAT
60S ribosomal protein L27a	P18445	SwissProt	RAT
E3 ubiquitin-protein ligase UBR4	Q2TL32	SwissProt	RAT
Adenylate kinase isoenzyme 1	P39069	SwissProt	RAT
ATP synthase subunit g, mitochondrial	Q6PDU7	SwissProt	RAT
Glucose-6-phosphate 1-dehydrogenase	P05370	SwissProt	RAT
Squalene synthase	Q02769	SwissProt	RAT
Sterol-4-alpha-carboxylate 3-dehydrogenase, decarboxylating	Q5PPL3	SwissProt	RAT
Glutathione S-transferase alpha-4	P14942	SwissProt	RAT
Protein LYRIC	Q9Z1W6	SwissProt	RAT
Inositol monophosphatase 1	P97697	SwissProt	RAT
Rho family-interacting cell polarization regulator 2	Q7TP54	SwissProt	RAT
Receptor expression-enhancing protein 5	B2RZ37	SwissProt	RAT
Proteasome subunit alpha type-7	P48004	SwissProt	RAT
4-trimethylaminobutyraldehyde dehydrogenase	Q9JLJ3	SwissProt	RAT
Heterochromatin protein 1-binding protein 3	Q6P747	SwissProt	RAT
Brain acid soluble protein 1	Q05175	SwissProt	RAT
Glutathione S-transferase kappa 1	P24473	SwissProt	RAT
CDP-diacylglycerol--inositol 3-phosphatidyltransferase	P70500	SwissProt	RAT
Calumenin	O35783	SwissProt	RAT
Lanosterol synthase	P48450	SwissProt	RAT
6-phosphogluconolactonase	P85971	SwissProt	RAT
Choline transporter-like protein 2	B4F795	SwissProt	RAT
Enoyl-CoA hydratase, mitochondrial	P14604	SwissProt	RAT
[F-actin]-monooxygenase MICAL1	D3ZBP4	SwissProt	RAT
Branched-chain-amino-acid aminotransferase, mitochondrial	O35854	SwissProt	RAT
Lysosome-associated membrane glycoprotein 2	P17046	SwissProt	RAT
Erlin-2	B5DEH2	SwissProt	RAT
Alpha-parvin	Q9HB97	SwissProt	RAT
Kinesin-like protein KIF15	Q7TSP2	SwissProt	RAT
NADPH--cytochrome P450 reductase	P00388	SwissProt	RAT
Ferritin heavy chain	P19132	SwissProt	RAT
Cytochrome c oxidase subunit 5B, mitochondrial	P12075	SwissProt	RAT
Phosphoglucomutase-1	P38652	SwissProt	RAT
UMP-CMP kinase	Q4KM73	SwissProt	RAT
Serine/threonine-protein kinase MRCK alpha	O54874	SwissProt	RAT
von Willebrand factor A domain-containing protein 5A	Q75WE7	SwissProt	RAT
Alpha-2-macroglobulin receptor-associated protein	Q99068	SwissProt	RAT
Nucleoprotein TPR	F1MA98	SwissProt	RAT
Lactoylglutathione lyase	Q6P7Q4	SwissProt	RAT
Unconventional myosin-IXa	Q9Z1N3	SwissProt	RAT
Transmembrane 9 superfamily member 2	Q66HG5	SwissProt	RAT
Protein piccolo	Q9JKS6	SwissProt	RAT
Profilin-2	Q9EPC6	SwissProt	RAT
Protein NDRG2	Q8VBU2	SwissProt	RAT
Potassium voltage-gated channel subfamily KQT member 1	Q9Z0N7	SwissProt	RAT
Dihydropteridine reductase	P11348	SwissProt	RAT
Cytochrome b-c1 complex subunit Rieske, mitochondrial	P20788	SwissProt	RAT
ATP-binding cassette sub-family A member 2	Q9ESR9	SwissProt	RAT
Protein farnesyltransferase/geranylgeranyltransferase type-1 subunit alpha	Q04631	SwissProt	RAT
Acidic leucine-rich nuclear phosphoprotein 32 family member B	Q9EST6	SwissProt	RAT
Alpha-soluble NSF attachment protein	P54921	SwissProt	RAT
26S proteasome non-ATPase regulatory subunit 1	O88761	SwissProt	RAT
Proteasome subunit alpha type-1	P18420	SwissProt	RAT
LRP chaperone MESD	Q5U2R7	SwissProt	RAT
Actin-related protein 2/3 complex subunit 2	P85970	SwissProt	RAT
Lanosterol 14-alpha demethylase	Q64654	SwissProt	RAT
Myosin-6	P02563	SwissProt	RAT
Band 3 anion transport protein	P23562	SwissProt	RAT
Dynein heavy chain 7, axonemal	Q63170	SwissProt	RAT
Cytochrome b-c1 complex subunit 8	Q7TQ16	SwissProt	RAT
Calpain-1 catalytic subunit	P97571	SwissProt	RAT
Ataxin-10	Q9ER24	SwissProt	RAT
F-actin-capping protein subunit alpha-1	B2GUZ5	SwissProt	RAT
Mitochondrial amidoxime reducing component 2	O88994	SwissProt	RAT
CD48 antigen	P10252	SwissProt	RAT
Glycine--tRNA ligase	Q5I0G4	SwissProt	RAT
Protein kinase C alpha type	P05696	SwissProt	RAT
Mannosyl-oligosaccharide glucosidase	O88941	SwissProt	RAT
Membrane-associated progesterone receptor component 2	Q5XIU9	SwissProt	RAT
Nuclear migration protein nudC	Q63525	SwissProt	RAT
Alkyldihydroxyacetonephosphate synthase, peroxisomal	Q9EQR2	SwissProt	RAT
Dystrophin-related protein 2	Q9EPA0	SwissProt	RAT
Protein TANC2	F1LTE0	SwissProt	RAT
Peptidyl-prolyl cis-trans isomerase FKBP1A	Q62658	SwissProt	RAT
Complement component 1 Q subcomponent-binding protein, mitochondrial	O35796	SwissProt	RAT
Succinate dehydrogenase [ubiquinone] iron-sulfur subunit, mitochondrial	P21913	SwissProt	RAT
Peroxisomal acyl-coenzyme A oxidase 1	P07872	SwissProt	RAT
Eukaryotic translation initiation factor 3 subunit H	Q6P9U8	SwissProt	RAT
Apoptosis-inducing factor 1, mitochondrial	Q9JM53	SwissProt	RAT
Proteasome subunit beta type-3	P40112	SwissProt	RAT
Carbonic anhydrase 2	P27139	SwissProt	RAT
Alpha-N-acetylgalactosaminidase	Q66H12	SwissProt	RAT
Vacuolar protein sorting-associated protein 29	B2RZ78	SwissProt	RAT
Isovaleryl-CoA dehydrogenase, mitochondrial	P12007	SwissProt	RAT
Ciliary neurotrophic factor	P20294	SwissProt	RAT
Intracellular hyaluronan-binding protein 4	A1L1K8	SwissProt	RAT
Protein bassoon	O88778	SwissProt	RAT
STE20/SPS1-related proline-alanine-rich protein kinase	O88506	SwissProt	RAT
60S ribosomal protein L21	P20280	SwissProt	RAT
Lamina-associated polypeptide 2, isoform beta	Q62733	SwissProt	RAT
Glycerol-3-phosphate dehydrogenase [NAD(+)], cytoplasmic	O35077	SwissProt	RAT
C-1-tetrahydrofolate synthase, cytoplasmic	P27653	SwissProt	RAT
60S ribosomal protein L36	P39032	SwissProt	RAT
Membrane primary amine oxidase	O08590	SwissProt	RAT
Glycogenin-1	O08730	SwissProt	RAT
Catechol O-methyltransferase	P22734	SwissProt	RAT
Methionine aminopeptidase 2	P38062	SwissProt	RAT
Retinoid-inducible serine carboxypeptidase	Q920A6	SwissProt	RAT
Palmitoyl-protein thioesterase 1	P45479	SwissProt	RAT
Nuclear protein localization protein 4 homolog	Q9ES54	SwissProt	RAT
60S ribosomal protein L29	P25886	SwissProt	RAT
Choline dehydrogenase, mitochondrial	Q6UPE0	SwissProt	RAT
CD166 antigen	O35112	SwissProt	RAT
Thy-1 membrane glycoprotein	P01830	SwissProt	RAT
Prothymosin alpha	P06302	SwissProt	RAT
Aldehyde oxidase 4	Q5QE79	SwissProt	RAT
Thioredoxin reductase 1, cytoplasmic	O89049	SwissProt	RAT
Collagen alpha-1(II) chain	P05539	SwissProt	RAT
Dipeptidyl peptidase 3	O55096	SwissProt	RAT
Fatty-acid amide hydrolase 1	P97612	SwissProt	RAT
Transmembrane protein 43	Q5XIP9	SwissProt	RAT
Unconventional myosin-Id	Q63357	SwissProt	RAT
Sorbitol dehydrogenase	P27867	SwissProt	RAT
Cyclin-dependent-like kinase 5	Q03114	SwissProt	RAT
All-trans-retinol 13,14-reductase	Q8VHE9	SwissProt	RAT
Endoplasmic reticulum aminopeptidase 1	Q9JJ22	SwissProt	RAT
Proteasome subunit beta type-2	P40307	SwissProt	RAT
Integrin alpha-7	Q63258	SwissProt	RAT
Serum paraoxonase/arylesterase 2	Q6AXM8	SwissProt	RAT
Latexin	Q64361	SwissProt	RAT
Laminin subunit beta-2	P15800	SwissProt	RAT
Basigin	P26453	SwissProt	RAT
Ribonuclease inhibitor	P29315	SwissProt	RAT
Medium-chain specific acyl-CoA dehydrogenase, mitochondrial	P08503	SwissProt	RAT
Serine/threonine-protein kinase ICK	Q62726	SwissProt	RAT
Peptidyl-prolyl cis-trans isomerase D	Q6DGG0	SwissProt	RAT
Vascular endothelial growth factor receptor 2	O08775	SwissProt	RAT
Electrogenic sodium bicarbonate cotransporter 1	Q9JI66	SwissProt	RAT
Lysophosphatidylcholine acyltransferase 2	P0C1Q3	SwissProt	RAT
2-hydroxyacylsphingosine 1-beta-galactosyltransferase	Q09426	SwissProt	RAT
Exopolyphosphatase PRUNE1	Q6AYG3	SwissProt	RAT
Drebrin-like protein	Q9JHL4	SwissProt	RAT
ATP synthase subunit e, mitochondrial	P29419	SwissProt	RAT
Probable 2-oxoglutarate dehydrogenase E1 component DHKTD1, mitochondrial	Q4KLP0	SwissProt	RAT
S-formylglutathione hydrolase	B0BNE5	SwissProt	RAT
Galectin-3	P08699	SwissProt	RAT
Medium-chain acyl-CoA ligase ACSF2, mitochondrial	Q499N5	SwissProt	RAT
ATP synthase subunit f, mitochondrial	D3ZAF6	SwissProt	RAT
ProSAAS	Q9QXU9	SwissProt	RAT
Inactive hydroxysteroid dehydrogenase-like protein 1	Q4V8B7	SwissProt	RAT
Endophilin-B2	Q5PPJ9	SwissProt	RAT
Deaminated glutathione amidase	Q7TQ94	SwissProt	RAT
Mitochondrial-processing peptidase subunit alpha	P20069	SwissProt	RAT
Peroxisomal acyl-coenzyme A oxidase 3	Q63448	SwissProt	RAT
Cystatin-C	P14841	SwissProt	RAT
Delta-1-pyrroline-5-carboxylate dehydrogenase, mitochondrial	P0C2X9	SwissProt	RAT
Fumarylacetoacetate hydrolase domain-containing protein 2	B2RYW9	SwissProt	RAT
Glutathione S-transferase theta-2	P30713	SwissProt	RAT
Proteasome subunit beta type-6	P28073	SwissProt	RAT
Protein TOPAZ1	D3ZUC6	SwissProt	RAT
Proteasome subunit beta type-4	P34067	SwissProt	RAT
Monocarboxylate transporter 1	P53987	SwissProt	RAT
Enoyl-CoA delta isomerase 2, mitochondrial	Q5XIC0	SwissProt	RAT
Cell surface glycoprotein MUC18	Q9EPF2	SwissProt	RAT
Ribonucleoprotein PTB-binding 1	Q5XI28	SwissProt	RAT
ATPase family AAA domain-containing protein 1	Q505J9	SwissProt	RAT
Xaa-Pro aminopeptidase 1	O54975	SwissProt	RAT
Beta-2-glycoprotein 1	P26644	SwissProt	RAT
4F2 cell-surface antigen heavy chain	Q794F9	SwissProt	RAT
Cytochrome c oxidase subunit 6C-2	P11951	SwissProt	RAT
Serine/threonine-protein kinase N2	O08874	SwissProt	RAT
Eukaryotic translation initiation factor 3 subunit I	B0BNA7	SwissProt	RAT
Cyclin-G-associated kinase	P97874	SwissProt	RAT
MAP/microtubule affinity-regulating kinase 3	Q8VHF0	SwissProt	RAT
Coronin-1A	Q91ZN1	SwissProt	RAT
Adipocyte plasma membrane-associated protein	Q7TP48	SwissProt	RAT
NADH-ubiquinone oxidoreductase chain 4	P05508	SwissProt	RAT
Meiosis-specific nuclear structural protein 1	Q6AXQ8	SwissProt	RAT
Elongin-A	Q63187	SwissProt	RAT
Glutathione peroxidase 3	P23764	SwissProt	RAT
Complement C4	P08649	SwissProt	RAT
Calpain-5	Q8R4C0	SwissProt	RAT
NADP-dependent malic enzyme	P13697	SwissProt	RAT
Sucrase-isomaltase, intestinal	P23739	SwissProt	RAT
Hydroxyacylglutathione hydrolase, mitochondrial	O35952	SwissProt	RAT
CD151 antigen	Q9QZA6	SwissProt	RAT
Inosine triphosphate pyrophosphatase	D3ZW55	SwissProt	RAT
Apolipoprotein D	P23593	SwissProt	RAT
Carnitine O-acetyltransferase	Q704S8	SwissProt	RAT
Receptor-type tyrosine-protein phosphatase alpha	Q03348	SwissProt	RAT
Syntaxin-7	O70257	SwissProt	RAT
Uroporphyrinogen decarboxylase (Fragment)	P32362	SwissProt	RAT
Ufm1-specific protease 2	Q5XIB4	SwissProt	RAT
Lupus La protein homolog	P38656	SwissProt	RAT
Serine/threonine-protein kinase 40	Q7TNL4	SwissProt	RAT
Fibrinogen beta chain	P14480	SwissProt	RAT
Rho-associated protein kinase 1	Q63644	SwissProt	RAT
Copper-transporting ATPase 1	P70705	SwissProt	RAT
Cation-dependent mannose-6-phosphate receptor	Q6AY20	SwissProt	RAT
Lysosomal acid lipase/cholesteryl ester hydrolase	Q64194	SwissProt	RAT
Protein strawberry notch homolog 1	Q5BJL5	SwissProt	RAT
Peroxiredoxin-like 2A	Q6AXX6	SwissProt	RAT
Coronin-7	O35828	SwissProt	RAT
Calcyclin-binding protein	Q6AYK6	SwissProt	RAT
SUMO-activating enzyme subunit 1	Q6AXQ0	SwissProt	RAT
Protein O-glucosyltransferase 1	G3V9D0	SwissProt	RAT
Isopentenyl-diphosphate Delta-isomerase 1	O35760	SwissProt	RAT
Fetuin-B	Q9QX79	SwissProt	RAT
Small VCP/p97-interacting protein	P0C0A9	SwissProt	RAT
CD44 antigen	P26051	SwissProt	RAT
Aflatoxin B1 aldehyde reductase member 2	Q8CG45	SwissProt	RAT
Interleukin enhancer-binding factor 2	Q7TP98	SwissProt	RAT
Vesicle transport through interaction with t-SNAREs homolog 1B	P58200	SwissProt	RAT
CAP-Gly domain-containing linker protein 2	O55156	SwissProt	RAT
Peroxisomal trans-2-enoyl-CoA reductase	Q9WVK3	SwissProt	RAT
Nischarin	Q4G017	SwissProt	RAT
3-alpha-hydroxysteroid dehydrogenase	P23457	SwissProt	RAT
Gephyrin	Q03555	SwissProt	RAT
Ectonucleotide pyrophosphatase/phosphodiesterase family member 3	P97675	SwissProt	RAT
Vascular endothelial growth factor receptor 3	Q91ZT1	SwissProt	RAT
Piwi-like protein 4	Q4G033	SwissProt	RAT
Prostaglandin reductase 2	Q5BK81	SwissProt	RAT
Aldehyde oxidase 2	Q5QE78	SwissProt	RAT
Prolactin regulatory element-binding protein	Q9WTV0	SwissProt	RAT
Adenomatous polyposis coli protein	P70478	SwissProt	RAT
Thimet oligopeptidase	P24155	SwissProt	RAT
VPS35 endosomal protein sorting factor-like	Q5XI83	SwissProt	RAT
Aldehyde oxidase 3	Q5QE80	SwissProt	RAT
Neutrophil cytosol factor 2	A7E3N2	SwissProt	RAT
Carboxypeptidase D	Q9JHW1	SwissProt	RAT
Cystatin-B	P01041	SwissProt	RAT
Hexokinase-3	P27926	SwissProt	RAT
Leucine-rich repeat-containing protein 63	Q4V8G0	SwissProt	RAT
Probable tRNA N6-adenosine threonylcarbamoyltransferase	Q9WVS2	SwissProt	RAT
Cathepsin L1	P07154	SwissProt	RAT
Glutathione reductase (Fragment)	P70619	SwissProt	RAT
Peroxisomal carnitine O-octanoyltransferase	P11466	SwissProt	RAT
Pleckstrin homology domain-containing family A member 4	P60669	SwissProt	RAT
Neuroplastin	P97546	SwissProt	RAT
Serine/threonine-protein phosphatase 2A 55 kDa regulatory subunit B beta isoform	P36877	SwissProt	RAT
Cytochrome b5 type B	P04166	SwissProt	RAT
Otoferlin	Q9ERC5	SwissProt	RAT
Deoxynucleotidyltransferase terminal-interacting protein 1	Q91Y53	SwissProt	RAT
Nucleolar and coiled-body phosphoprotein 1	P41777	SwissProt	RAT
Cubilin	O70244	SwissProt	RAT
Tensin-4	Q4V8I3	SwissProt	RAT
Breast cancer type 2 susceptibility protein homolog	O35923	SwissProt	RAT
Ubiquitin-conjugating enzyme E2 variant 2	Q7M767	SwissProt	RAT
Canalicular multispecific organic anion transporter 2	O88563	SwissProt	RAT
Enolase-phosphatase E1	Q5PPH0	SwissProt	RAT
Platelet-derived growth factor receptor alpha	P20786	SwissProt	RAT
Transmembrane protein 176B	Q925D4	SwissProt	RAT
Contactin-5	P97527	SwissProt	RAT
Acylamino-acid-releasing enzyme	P13676	SwissProt	RAT
Ig kappa chain C region, B allele	P01835	SwissProt	RAT
Slit homolog 2 protein (Fragment)	Q9WVC1	SwissProt	RAT
Ventricular zone-expressed PH domain-containing protein homolog 1	Q5PQS3	SwissProt	RAT
Cytochrome c oxidase subunit 7A2, mitochondrial	P35171	SwissProt	RAT
Adenylyl cyclase-associated protein 2	P52481	SwissProt	RAT
Calcitonin receptor	P32214	SwissProt	RAT
Phosphatidylinositol 5-phosphate 4-kinase type-2 beta	O88377	SwissProt	RAT
Phosphatidylinositol 5-phosphate 4-kinase type-2 alpha	Q9R0I8	SwissProt	RAT
Adapter molecule crk	Q63768	SwissProt	RAT
Peptidylglycine alpha-amidating monooxygenase	P14925	SwissProt	RAT
Cytochrome P450 11B2, mitochondrial	P30099	SwissProt	RAT
Protein CutA	Q6MGD0	SwissProt	RAT
Vitamin D-binding protein	P04276	SwissProt	RAT
Angiotensin-converting enzyme	P47820	SwissProt	RAT
Lysyl oxidase homolog 2	B5DF27	SwissProt	RAT
Reelin	P58751	SwissProt	RAT
CD59 glycoprotein	P27274	SwissProt	RAT
Peroxisomal biogenesis factor 19	Q9QYU1	SwissProt	RAT
RNA 5'-monophosphate methyltransferase	D4ABH7	SwissProt	RAT
General transcription factor 3C polypeptide 1	Q63505	SwissProt	RAT
Protein unc-45 homolog A	Q32PZ3	SwissProt	RAT
NADH dehydrogenase [ubiquinone] iron-sulfur protein 4, mitochondrial	Q5XIF3	SwissProt	RAT
Calcium-transporting ATPase type 2C member 1	Q64566	SwissProt	RAT
Capping protein, Arp2/3 and myosin-I linker protein 3	Q5XHY1	SwissProt	RAT
Disks large-associated protein 2	P97837	SwissProt	RAT
Basal cell adhesion molecule	Q9ESS6	SwissProt	RAT
Sphingosine-1-phosphate lyase 1	Q8CHN6	SwissProt	RAT
Solute carrier family 22 member 18	Q6AY78	SwissProt	RAT
Myb-binding protein 1A	O35821	SwissProt	RAT
Interleukin enhancer-binding factor 3	Q9JIL3	SwissProt	RAT
Glycine cleavage system H protein, mitochondrial	Q5I0P2	SwissProt	RAT
Membrane-associated guanylate kinase, WW and PDZ domain-containing protein 2	O88382	SwissProt	RAT
Glutaredoxin-1	Q9ESH6	SwissProt	RAT
Coiled-coil domain-containing protein 175	Q5PQJ9	SwissProt	RAT
Mitochondrial carnitine/acylcarnitine carrier protein	P97521	SwissProt	RAT
Signal-induced proliferation-associated 1-like protein 2	Q5JCS6	SwissProt	RAT
Transcription elongation factor, mitochondrial	Q4KM51	SwissProt	RAT
Trans-Golgi network integral membrane protein TGN38	P19814	SwissProt	RAT
Golgi resident protein GCP60	Q7TNY6	SwissProt	RAT
Biliverdin reductase A	P46844	SwissProt	RAT
Vesicle-associated membrane protein 1	Q63666	SwissProt	RAT
Dimethylaniline monooxygenase [N-oxide-forming] 1	P36365	SwissProt	RAT
N-alpha-acetyltransferase 25, NatB auxiliary subunit	Q6QI44	SwissProt	RAT
Protein phosphatase 1F	Q9WVR7	SwissProt	RAT
DNA helicase MCM9	F1M5F3	SwissProt	RAT
Immediate early response 3-interacting protein 1	P85007	SwissProt	RAT
Calmodulin-regulated spectrin-associated protein 1	D3Z8E6	SwissProt	RAT
Opioid growth factor receptor-like protein 1	Q4KLH3	SwissProt	RAT
Phosphoserine phosphatase	Q5M819	SwissProt	RAT
Glutathione S-transferase LANCL1	Q9QX69	SwissProt	RAT
PDZ domain-containing protein 2	Q9QZR8	SwissProt	RAT
NADH dehydrogenase [ubiquinone] 1 alpha subcomplex subunit 11	Q80W89	SwissProt	RAT
Transmembrane protein 109	Q6AYQ4	SwissProt	RAT
28S ribosomal protein S15, mitochondrial	Q5XI37	SwissProt	RAT
Cancer-associated gene 1 protein homolog	Q66HB6	SwissProt	RAT
Ig gamma-2B chain C region	P20761	SwissProt	RAT
Neural cell adhesion molecule L1	Q05695	SwissProt	RAT
Spindle and centriole-associated protein 1	Q5RKG1	SwissProt	RAT
Diphosphomevalonate decarboxylase	Q62967	SwissProt	RAT
Nuclear factor interleukin-3-regulated protein	Q6IMZ0	SwissProt	RAT
3'(2'),5'-bisphosphate nucleotidase 1	Q9Z1N4	SwissProt	RAT
Lactosylceramide 1,3-N-acetyl-beta-D-glucosaminyltransferase	Q99NB2	SwissProt	RAT
Leucine-rich repeat-containing protein 7	P70587	SwissProt	RAT
Putative phospholipase B-like 2	Q4QQW8	SwissProt	RAT
E3 ubiquitin-protein ligase TRIM50	Q810I1	SwissProt	RAT
AH receptor-interacting protein	Q5FWY5	SwissProt	RAT
Contactin-1	Q63198	SwissProt	RAT
Methylosome protein 50	Q4QR85	SwissProt	RAT
C-reactive protein	P48199	SwissProt	RAT
Thyroid peroxidase	P14650	SwissProt	RAT
Diacylglycerol kinase zeta	O08560	SwissProt	RAT
Methanethiol oxidase	Q8VIF7	SwissProt	RAT
Signal peptidase complex catalytic subunit SEC11A	P42667	SwissProt	RAT
Isoamyl acetate-hydrolyzing esterase 1 homolog	Q711G3	SwissProt	RAT
Dynein regulatory complex subunit 2	Q5XIJ8	SwissProt	RAT
Glutamate carboxypeptidase 2	P70627	SwissProt	RAT
ADP-ribosylation factor-like protein 3	P37996	SwissProt	RAT
NADH dehydrogenase [ubiquinone] 1 alpha subcomplex assembly factor 4	Q9NQR8	SwissProt	RAT
Protein VAC14 homolog	Q80W92	SwissProt	RAT
Carnitine O-palmitoyltransferase 1, brain isoform	F1LN46	SwissProt	RAT
Transmembrane protein 176A	Q4G068	SwissProt	RAT
von Willebrand factor A domain-containing protein 1	Q642A6	SwissProt	RAT
Prostatic acid phosphatase	P20646	SwissProt	RAT
5'-3' exonuclease PLD3	Q5FVH2	SwissProt	RAT
Bleomycin hydrolase	P70645	SwissProt	RAT
Potassium channel subfamily K member 10	Q9JIS4	SwissProt	RAT
Clusterin	P05371	SwissProt	RAT
Beta-arrestin-1	P29066	SwissProt	RAT
Protein S100-A1	P35467	SwissProt	RAT
Peroxisomal membrane protein PEX14	Q642G4	SwissProt	RAT
Protein phosphatase 1 regulatory subunit 7	Q5HZV9	SwissProt	RAT
Lipase maturation factor 2	A1L1J9	SwissProt	RAT
Urea transporter 2	Q62668	SwissProt	RAT
Meiotic recombination protein REC8 homolog	Q6AYJ4	SwissProt	RAT
A-kinase anchor protein 8	Q63014	SwissProt	RAT
Interleukin-22 receptor subunit alpha-2	Q7TNI4	SwissProt	RAT
Carbonic anhydrase 4	P48284	SwissProt	RAT
Very long-chain acyl-CoA synthetase	P97524	SwissProt	RAT
Leukocyte surface antigen CD47	P97829	SwissProt	RAT
E3 ubiquitin-protein ligase XIAP	Q9R0I6	SwissProt	RAT
Barrier-to-autointegration factor	Q9R1T1	SwissProt	RAT
von Willebrand factor A domain-containing protein 7	Q6MG64	SwissProt	RAT
Serine/threonine-protein kinase MAK	P20793	SwissProt	RAT
Bis(5'-nucleosyl)-tetraphosphatase [asymmetrical]	Q6PEC0	SwissProt	RAT
Ral GTPase-activating protein subunit alpha-2	P86411	SwissProt	RAT
Histamine H2 receptor	P25102	SwissProt	RAT
NADH-ubiquinone oxidoreductase chain 5	P11661	SwissProt	RAT
Fibulin-5	Q9WVH8	SwissProt	RAT
Tyrosine-protein phosphatase non-receptor type 21	Q62728	SwissProt	RAT
Serpin A12	Q8R4Z1	SwissProt	RAT
Mitogen-activated protein kinase 10	P49187	SwissProt	RAT
Tryptophan 2,3-dioxygenase	P21643	SwissProt	RAT
Calcineurin-binding protein cabin-1	O88480	SwissProt	RAT
Ectonucleoside triphosphate diphosphohydrolase 5	Q6P6S9	SwissProt	RAT
Neurolysin, mitochondrial	P42676	SwissProt	RAT
Insulin-degrading enzyme	P35559	SwissProt	RAT
Noncompact myelin-associated protein	F1M2Z5	SwissProt	RAT
Xylulose kinase	Q3MIF4	SwissProt	RAT
Copper-transporting ATPase 2	Q64535	SwissProt	RAT
Syntaxin-17	Q9Z158	SwissProt	RAT
Taste receptor type 2 member 116	Q67ER8	SwissProt	RAT
Mast cell carboxypeptidase A (Fragment)	P21961	SwissProt	RAT
Carnitine O-palmitoyltransferase 2, mitochondrial	P18886	SwissProt	RAT
Fuctinin-3 (Fragment)	P80349	SwissProt	RAT
39S ribosomal protein L3, mitochondrial	P18665	SwissProt	RAT
Protein phosphatase inhibitor 2	P50411	SwissProt	RAT
Prolactin-5A1	Q9JII4	SwissProt	RAT
RNA-binding protein 43	Q3B7D9	SwissProt	RAT
Proline-, glutamic acid- and leucine-rich protein 1	Q56B11	SwissProt	RAT
Microtubule-associated protein 1S	P0C5W1	SwissProt	RAT
Patatin-like phospholipase domain-containing protein 7	Q5BK26	SwissProt	RAT
Keratinocyte-associated protein 2	B2RZC9	SwissProt	RAT
Bone sialoprotein 2	P13839	SwissProt	RAT
Anamorsin	Q5XID1	SwissProt	RAT
ATP synthase protein 8	P11608	SwissProt	RAT
Plasminogen activator inhibitor 1	P20961	SwissProt	RAT
Pro-thyrotropin-releasing hormone	P01150	SwissProt	RAT
Cadherin-1	Q9R0T4	SwissProt	RAT
Thyrotropin receptor	P21463	SwissProt	RAT
Gastrokine-2	Q29TV8	SwissProt	RAT
NADH-ubiquinone oxidoreductase chain 2	P11662	SwissProt	RAT
Prostaglandin-H2 D-isomerase	P22057	SwissProt	RAT
Metalloreductase STEAP4	Q4V8K1	SwissProt	RAT
H-2 class II histocompatibility antigen gamma chain	P10247	SwissProt	RAT
Protein FAM161A	Q6AY14	SwissProt	RAT
Contactin-associated protein like 5-4	Q0V8T3	SwissProt	RAT
Histone-lysine N-methyltransferase KMT5B	P0C2N5	SwissProt	RAT
2-methoxy-6-polyprenyl-1,4-benzoquinol methylase, mitochondrial	Q4G064	SwissProt	RAT
Beta-ureidopropionase	Q03248	SwissProt	RAT
Axin-1	O70239	SwissProt	RAT
N-acetylneuraminate lyase	Q66H59	SwissProt	RAT
Hydroxyacid oxidase 2	Q07523	SwissProt	RAT
Amiloride-sensitive amine oxidase [copper-containing]	P36633	SwissProt	RAT
Cilia- and flagella-associated protein 206	A1A5Q4	SwissProt	RAT
Protein MIS12 homolog	Q7TQ72	SwissProt	RAT
39S ribosomal protein L16, mitochondrial	Q5M818	SwissProt	RAT
Doublesex and mab-3 related transcription factor 3	D4A218	SwissProt	RAT
Pyridoxal kinase	O35331	SwissProt	RAT
Protein-glutamine gamma-glutamyltransferase 4	Q99041	SwissProt	RAT
Regulator of G-protein signaling 14	O08773	SwissProt	RAT
Slit homolog 3 protein	O88280	SwissProt	RAT
Kinesin-like protein KIF28P	F8WLE0	SwissProt	RAT
[Pyruvate dehydrogenase [acetyl-transferring]]-phosphatase 2, mitochondrial	O88484	SwissProt	RAT
Armadillo repeat-containing protein 10	B1WBW4	SwissProt	RAT
Adhesion G-protein coupled receptor F2	D4A3T6	SwissProt	RAT
SEC14-like protein 2	Q99MS0	SwissProt	RAT
Transcription factor YY2	P0C6P6	SwissProt	RAT
Sulfotransferase family cytosolic 1B member 1	P52847	SwissProt	RAT
Transmembrane protein 54	Q494T4	SwissProt	RAT
Amphoterin-induced protein 1	Q80ZD7	SwissProt	RAT
BPI fold-containing family B member 3	Q05701	SwissProt	RAT
Alpha-2-macroglobulin	P06238	SwissProt	RAT
Beta-synuclein	Q63754	SwissProt	RAT
Leukocyte elastase inhibitor A	Q4G075	SwissProt	RAT
Ryanodine receptor 2	B0LPN4	SwissProt	RAT
Alcohol dehydrogenase class-3	P12711	SwissProt	RAT
ERO1-like protein alpha	Q8R4A1	SwissProt	RAT
Dynein heavy chain 1, axonemal	Q63164	SwissProt	RAT
Lysosomal alpha-glucosidase	Q6P7A9	SwissProt	RAT
Adenosine kinase	Q64640	SwissProt	RAT
Fibrinogen alpha chain	P06399	SwissProt	RAT
Serine protease inhibitor A3N	P09006	SwissProt	RAT
Chromodomain-helicase-DNA-binding protein 6	D3ZA12	SwissProt	RAT
Dynein heavy chain 12, axonemal	Q923J6	SwissProt	RAT
Zinc finger protein 518A	Q499R0	SwissProt	RAT
Exocyst complex component 2	O54921	SwissProt	RAT
Transmembrane emp24 domain-containing protein 7	D3ZTX0	SwissProt	RAT
Histone acetyltransferase KAT6A	Q5TKR9	SwissProt	RAT
PRA1 family protein 3	Q9ES40	SwissProt	RAT
Protein CDV3 homolog	Q5XIM5	SwissProt	RAT
Lysosome membrane protein 2	P27615	SwissProt	RAT
Transgelin	P31232	SwissProt	RAT
Sentrin-specific protease 7	D3ZF42	SwissProt	RAT
Syntaxin-12	G3V7P1	SwissProt	RAT
Microtubule-associated serine/threonine-protein kinase 1	Q810W7	SwissProt	RAT
1-phosphatidylinositol 4,5-bisphosphate phosphodiesterase delta-1	P10688	SwissProt	RAT
Translation initiation factor eIF-2B subunit epsilon	Q64350	SwissProt	RAT
Pumilio homolog 3	Q562C7	SwissProt	RAT
Monoacylglycerol lipase ABHD6	Q5XI64	SwissProt	RAT
Tropomodulin-1	P70567	SwissProt	RAT
Ankyrin repeat and sterile alpha motif domain-containing protein 1B	P0C6S7	SwissProt	RAT
F-BAR domain only protein 2	D3ZYR1	SwissProt	RAT
Dehydrogenase/reductase SDR family member 7B	Q5RJY4	SwissProt	RAT
Inter-alpha-trypsin inhibitor heavy chain H3	Q63416	SwissProt	RAT
Glutathione peroxidase 1	P04041	SwissProt	RAT
Cytoplasmic dynein 1 intermediate chain 1	Q63100	SwissProt	RAT
Jupiter microtubule associated homolog 1	Q6AXU6	SwissProt	RAT
Vacuolar protein sorting-associated protein 54	Q9JMK8	SwissProt	RAT
Centrosomal protein of 295 kDa	A4L9P8	SwissProt	RAT
Immunoglobulin superfamily member 10	Q6WRH9	SwissProt	RAT
CD2-associated protein	F1LRS8	SwissProt	RAT
Complex I assembly factor ACAD9, mitochondrial	B1WC61	SwissProt	RAT
ER membrane protein complex subunit 2	B0BNG0	SwissProt	RAT
Epsilon-sarcoglycan	Q6YAT4	SwissProt	RAT
Cullin-3	B5DF89	SwissProt	RAT
Microtubule-associated protein 10	D3ZAP3	SwissProt	RAT
Tubulin-specific chaperone cofactor E-like protein	Q5PQJ7	SwissProt	RAT
Synaptonemal complex protein 2	O70608	SwissProt	RAT
Proteasomal ubiquitin receptor ADRM1	Q9JMB5	SwissProt	RAT
Multiple PDZ domain protein	O55164	SwissProt	RAT
Integrin alpha-1	P18614	SwissProt	RAT
RNA polymerase II-associated protein 1	Q3T1I9	SwissProt	RAT
DnaJ homolog subfamily C member 16	Q5FVM7	SwissProt	RAT
MICOS complex subunit Mic25	D4A7N1	SwissProt	RAT
Very low-density lipoprotein receptor	P98166	SwissProt	RAT
Beta-Ala-His dipeptidase	Q66HG3	SwissProt	RAT
Protein kinase C and casein kinase substrate in neurons protein 1	Q9Z0W5	SwissProt	RAT
7-dehydrocholesterol reductase	Q9Z2Z8	SwissProt	RAT
Scaffold attachment factor B1	O88453	SwissProt	RAT
Scm-like with four MBT domains protein 1	Q9JMD2	SwissProt	RAT
Protein kinase C and casein kinase substrate in neurons 2 protein	Q9QY17	SwissProt	RAT
Non-lysosomal glucosylceramidase	Q5M868	SwissProt	RAT
Calcium-transporting ATPase type 2C member 2	Q8R4C1	SwissProt	RAT
Dipeptidyl aminopeptidase-like protein 6	P46101	SwissProt	RAT
E3 SUMO-protein ligase PIAS2	Q6AZ28	SwissProt	RAT
Liprin-alpha-3	Q91Z79	SwissProt	RAT
5'-nucleotidase	P21588	SwissProt	RAT
Growth factor receptor-bound protein 7	Q9QZC5	SwissProt	RAT
KN motif and ankyrin repeat domain-containing protein 2	D3ZD05	SwissProt	RAT
Activin receptor type-1	P80201	SwissProt	RAT
Plasmolipin	P47987	SwissProt	RAT
Translation initiation factor eIF-2B subunit alpha	Q64270	SwissProt	RAT
Bile salt export pump	O70127	SwissProt	RAT
Cytochrome P450 4F6	P51871	SwissProt	RAT
3-hydroxyisobutyryl-CoA hydrolase, mitochondrial	Q5XIE6	SwissProt	RAT
Dual specificity protein phosphatase 12	Q9JIM4	SwissProt	RAT
Hepatocyte growth factor-regulated tyrosine kinase substrate	Q9JJ50	SwissProt	RAT
Serine/threonine-protein kinase PLK4	B2GUY1	SwissProt	RAT
Cysteine desulfurase, mitochondrial	Q99P39	SwissProt	RAT
Corticosteroid 11-beta-dehydrogenase isozyme 1	P16232	SwissProt	RAT
WD repeat-containing protein 44	Q9R037	SwissProt	RAT
Alcohol dehydrogenase 1	P06757	SwissProt	RAT
Tripartite motif-containing protein 55	Q5PQN5	SwissProt	RAT
Syntaxin-18	Q68FW4	SwissProt	RAT
Protein kinase C delta type	P09215	SwissProt	RAT
Steryl-sulfatase	P15589	SwissProt	RAT
HAUS augmin-like complex subunit 1	Q9R0A8	SwissProt	RAT
Gamma-interferon-inducible lysosomal thiol reductase	Q499T2	SwissProt	RAT
Uncharacterized protein C10orf62 homolog	Q6AYN3	SwissProt	RAT
Tail-anchored protein insertion receptor WRB	Q6P6S5	SwissProt	RAT
Epidermal growth factor-like protein 8	Q6MG84	SwissProt	RAT
Proteasome inhibitor PI31 subunit	Q5XIU5	SwissProt	RAT
Hydroxysteroid dehydrogenase-like protein 2	Q4V8F9	SwissProt	RAT
Alpha-N-acetylgalactosaminide alpha-2,6-sialyltransferase 3	Q64686	SwissProt	RAT
Uncharacterized protein C11orf65 homolog	Q569B9	SwissProt	RAT
Uncharacterized protein C6orf136 homolog	Q6MG12	SwissProt	RAT
Solute carrier family 25 member 51	Q52KK3	SwissProt	RAT
ZW10 interactor	Q8VIL3	SwissProt	RAT
Myotubularin	Q6AXQ4	SwissProt	RAT
1-phosphatidylinositol 4,5-bisphosphate phosphodiesterase zeta-1	Q5FX52	SwissProt	RAT
Non-muscle caldesmon	Q62736	SwissProt	RAT
Calcitonin	P01257	SwissProt	RAT
Receptor-type tyrosine-protein phosphatase F	Q64604	SwissProt	RAT
Ethanolamine-phosphate cytidylyltransferase	O88637	SwissProt	RAT
Amyloid-beta A4 precursor protein-binding family B member 3	O35827	SwissProt	RAT
Kynurenine--oxoglutarate transaminase 1, mitochondrial	Q08415	SwissProt	RAT
Solute carrier family 13 member 1	Q07782	SwissProt	RAT
Transmembrane protein 156	Q5BK38	SwissProt	RAT
Phosphatidylinositol transfer protein beta isoform	P53812	SwissProt	RAT
Regulator of microtubule dynamics protein 1	Q4G069	SwissProt	RAT
Phospholipase D1	P70496	SwissProt	RAT
IQ and ubiquitin-like domain-containing protein	Q45GW3	SwissProt	RAT
Peptidyl-prolyl cis-trans isomerase FKBP9	Q66H94	SwissProt	RAT
MutS protein homolog 5	Q6MG62	SwissProt	RAT
Ubiquitin-like modifier-activating enzyme 5	Q5M7A4	SwissProt	RAT
Protein FAM149B1	Q5PQL8	SwissProt	RAT
Apoptotic protease-activating factor 1	Q9EPV5	SwissProt	RAT
Sodium/calcium exchanger 3	P70549	SwissProt	RAT
Eukaryotic elongation factor 2 kinase	P70531	SwissProt	RAT
Palladin (Fragment)	P0C5E3	SwissProt	RAT
Olfactory receptor 1493	P23271	SwissProt	RAT
Epididymal-specific lipocalin-12	B3EY83	SwissProt	RAT
Swi5-dependent recombination DNA repair protein 1 homolog	Q6TXG9	SwissProt	RAT
Potassium voltage-gated channel subfamily H member 4	Q9R1T9	SwissProt	RAT
cGMP-inhibited 3',5'-cyclic phosphodiesterase A	Q62865	SwissProt	RAT
CCN family member 1	Q9ES72	SwissProt	RAT
Voltage-gated potassium channel subunit beta-1	P63144	SwissProt	RAT
Nuclear RNA export factor 1	O88984	SwissProt	RAT
Leiomodin-1	A0A0G2K0D3	SwissProt	RAT
Complement C1s subcomponent	Q6P6T1	SwissProt	RAT
Ribosyldihydronicotinamide dehydrogenase [quinone]	Q6AY80	SwissProt	RAT
Leukocyte cell-derived chemotaxin 1	O70367	SwissProt	RAT
Contactin-associated protein like 5-3	Q0V8T4	SwissProt	RAT
Acetylcholine receptor subunit delta	P25110	SwissProt	RAT
Arylsulfatase K	Q32KJ2	SwissProt	RAT
Thyrotropin-releasing hormone-degrading ectoenzyme	Q10836	SwissProt	RAT
Calsyntenin-1	Q6Q0N0	SwissProt	RAT
Serine protease inhibitor A3M (Fragment)	Q63556	SwissProt	RAT
Non-histone chromosomal protein HMG-17	P18437	SwissProt	RAT
Dynein heavy chain 5, axonemal (Fragment)	M0R8U1	SwissProt	RAT
Spermatid perinuclear RNA-binding protein	Q9JKU6	SwissProt	RAT
Protocadherin Fat 2	O88277	SwissProt	RAT
2,4-dienoyl-CoA reductase, mitochondrial	Q64591	SwissProt	RAT
Proteasome subunit beta type-7	Q9JHW0	SwissProt	RAT
6-phosphofructo-2-kinase/fructose-2,6-bisphosphatase 1	P07953	SwissProt	RAT
Short-chain specific acyl-CoA dehydrogenase, mitochondrial	P15651	SwissProt	RAT
Versican core protein (Fragments)	Q9ERB4	SwissProt	RAT
Carboxylesterase 1C	P10959	SwissProt	RAT
Secretogranin-3	P47868	SwissProt	RAT
E3 ubiquitin-protein ligase Praja-2	Q63364	SwissProt	RAT
Lactase-phlorizin hydrolase	Q02401	SwissProt	RAT
Zinc finger FYVE domain-containing protein 26	D4A8G9	SwissProt	RAT
NAD(P)H dehydrogenase [quinone] 1	P05982	SwissProt	RAT
Endoplasmic reticulum metallopeptidase 1	Q6UPR8	SwissProt	RAT
Cysteine sulfinic acid decarboxylase	Q64611	SwissProt	RAT
Calcium-binding and coiled-coil domain-containing protein 1	Q66HR5	SwissProt	RAT
ATPase inhibitor, mitochondrial	Q03344	SwissProt	RAT
Unconventional myosin-XVI	Q9ERC1	SwissProt	RAT
Pleckstrin homology domain-containing family G member 5	Q6RFZ7	SwissProt	RAT
Teneurin-2	Q9R1K2	SwissProt	RAT
Cytochrome P450 2C13, male-specific	P20814	SwissProt	RAT
Forkhead box protein M1	P97691	SwissProt	RAT
Metastasis-suppressor KiSS-1	Q7TSB7	SwissProt	RAT
Carbamoyl-phosphate synthase [ammonia], mitochondrial	P07756	SwissProt	RAT
Centromere protein U	Q4V8G7	SwissProt	RAT
Inactive serine/threonine-protein kinase TEX14	F1M5M3	SwissProt	RAT
Large neutral amino acids transporter small subunit 1	Q63016	SwissProt	RAT
Cytochrome c oxidase subunit 7B, mitochondrial	P80431	SwissProt	RAT
Prolactin-3D1	P21702	SwissProt	RAT
WD repeat-containing protein 6	Q5XFW6	SwissProt	RAT
Telomerase protein component 1	O08653	SwissProt	RAT
Serum paraoxonase/arylesterase 1	P55159	SwissProt	RAT
Calcium/calmodulin-dependent protein kinase kinase 1	P97756	SwissProt	RAT
Sentrin-specific protease 2	Q9EQE1	SwissProt	RAT
1-phosphatidylinositol 4,5-bisphosphate phosphodiesterase beta-4	Q9QW07	SwissProt	RAT
Fibronectin type 3 and ankyrin repeat domains 1 protein	Q66H07	SwissProt	RAT
Glutathione S-transferase theta-4	Q4V8E6	SwissProt	RAT
Nuclear pore complex protein Nup155	P37199	SwissProt	RAT
39S ribosomal protein L40, mitochondrial	P83565	SwissProt	RAT
Lipase member H	Q32PY2	SwissProt	RAT
Protein RRNAD1	Q6AYG0	SwissProt	RAT
Chloride channel protein ClC-Ka	Q06393	SwissProt	RAT
High mobility group nucleosome-binding domain-containing protein 3	Q66H40	SwissProt	RAT
Peripheral-type benzodiazepine receptor-associated protein 1	Q9JIR0	SwissProt	RAT
Deleted in malignant brain tumors 1 protein	Q8CIZ5	SwissProt	RAT
Apolipoprotein A-IV	P02651	SwissProt	RAT
D-2-hydroxyglutarate dehydrogenase, mitochondrial	P84850	SwissProt	RAT
Kynurenine/alpha-aminoadipate aminotransferase, mitochondrial	Q64602	SwissProt	RAT
Bactericidal permeability-increasing protein	Q6AXU0	SwissProt	RAT
Cytochrome b	P00159	SwissProt	RAT
UDP-GalNAc:beta-1,3-N-acetylgalactosaminyltransferase 1	Q6AY39	SwissProt	RAT
ELMO domain-containing protein 3	Q5XIQ2	SwissProt	RAT
NACHT, LRR and PYD domains-containing protein 6	Q63035	SwissProt	RAT
Protein KTI12 homolog	Q5I0L7	SwissProt	RAT
FAST kinase domain-containing protein 4	Q5M9G9	SwissProt	RAT
Sarcolemmal membrane-associated protein	P0C219	SwissProt	RAT
Regulator of microtubule dynamics protein 2	Q498D5	SwissProt	RAT
TLR4 interactor with leucine rich repeats	Q496Z2	SwissProt	RAT
Sorting nexin-5	B1H267	SwissProt	RAT
Lysine-specific demethylase 3A	Q63679	SwissProt	RAT
Steroid 17-alpha-hydroxylase/17,20 lyase	P11715	SwissProt	RAT
Vesicle-trafficking protein SEC22a	Q642F4	SwissProt	RAT
Proto-oncogene tyrosine-protein kinase ROS	Q63132	SwissProt	RAT
Synaptojanin-2	O55207	SwissProt	RAT
Dehydrogenase/reductase SDR family member 4	Q8VID1	SwissProt	RAT
Breast cancer anti-estrogen resistance protein 3 homolog	D3ZAZ5	SwissProt	RAT
Activity-dependent neuroprotector homeobox protein	Q9JKL8	SwissProt	RAT
2-iminobutanoate/2-iminopropanoate deaminase	P52759	SwissProt	RAT
Regulated endocrine-specific protein 18	P47940	SwissProt	RAT
CTP synthase 2	Q5U2N0	SwissProt	RAT
MAP kinase-activated protein kinase 3	Q66H84	SwissProt	RAT
Endoplasmic reticulum membrane-associated RNA degradation protein	Q3B8R1	SwissProt	RAT
Cyclin-D1-binding protein 1	Q5BK06	SwissProt	RAT
Keratin, type II cytoskeletal 5	Q6P6Q2	SwissProt	RAT
Keratin, type II cytoskeletal 73	Q6IG03	SwissProt	RAT
Keratin, type II cytoskeletal 75	Q6IG05	SwissProt	RAT
Glial fibrillary acidic protein	P47819	SwissProt	RAT
Keratin, type II cytoskeletal 4	Q6IG00	SwissProt	RAT
Pyruvate kinase PKLR	P12928	SwissProt	RAT
Fructose-bisphosphate aldolase B	P00884	SwissProt	RAT
Transcriptional activator protein Pur-alpha (Fragments)	P86252	SwissProt	RAT
Dolichyl-diphosphooligosaccharide--protein glycosyltransferase 48 kDa subunit	Q641Y0	SwissProt	RAT
Sarcoplasmic/endoplasmic reticulum calcium ATPase 3	P18596	SwissProt	RAT
Prohibitin-2	Q5XIH7	SwissProt	RAT
Guanine nucleotide-binding protein G(i) subunit alpha-1	P10824	SwissProt	RAT
ATP-dependent 6-phosphofructokinase, liver type	P30835	SwissProt	RAT
Importin subunit beta-1	P52296	SwissProt	RAT
Keratin, type I cytoskeletal 19	Q63279	SwissProt	RAT
Glutathione S-transferase Mu 5	Q9Z1B2	SwissProt	RAT
Plastin-3	Q63598	SwissProt	RAT
Integrin beta-1	P49134	SwissProt	RAT
Hydroxymethylglutaryl-CoA synthase, mitochondrial	P22791	SwissProt	RAT
Dynamin-1-like protein	O35303	SwissProt	RAT
Histone H1.4	P15865	SwissProt	RAT
Histone H1.5	D3ZBN0	SwissProt	RAT
Pyruvate dehydrogenase E1 component subunit alpha, somatic form, mitochondrial	P26284	SwissProt	RAT
Heterogeneous nuclear ribonucleoprotein Q	Q7TP47	SwissProt	RAT
Acyl-CoA-binding protein	P11030	SwissProt	RAT
Ras-related protein Rab-26	P51156	SwissProt	RAT
Ras-related protein Rab-7a	P09527	SwissProt	RAT
Sodium/potassium-transporting ATPase subunit beta-1	P07340	SwissProt	RAT
Coatomer subunit beta'	O35142	SwissProt	RAT
NADH dehydrogenase [ubiquinone] iron-sulfur protein 2, mitochondrial	Q641Y2	SwissProt	RAT
Coactosin-like protein	B0BNA5	SwissProt	RAT
Coatomer subunit gamma-1	Q4AEF8	SwissProt	RAT
Ras-related protein Rap-1b	Q62636	SwissProt	RAT
Protein Niban 2	B4F7E8	SwissProt	RAT
Ras-related protein Rab-11B	O35509	SwissProt	RAT
Electron transfer flavoprotein-ubiquinone oxidoreductase, mitochondrial	Q6UPE1	SwissProt	RAT
Succinyl-CoA:3-ketoacid coenzyme A transferase 1, mitochondrial	B2GV06	SwissProt	RAT
Methylglutaconyl-CoA hydratase, mitochondrial	F1LU71	SwissProt	RAT
Plasma membrane calcium-transporting ATPase 4	Q64542	SwissProt	RAT
Membrane-associated progesterone receptor component 1	P70580	SwissProt	RAT
Mesencephalic astrocyte-derived neurotrophic factor	P0C5H9	SwissProt	RAT
Leucyl-cystinyl aminopeptidase	P97629	SwissProt	RAT
Thioredoxin	P11232	SwissProt	RAT
Solute carrier family 2, facilitated glucose transporter member 1	P11167	SwissProt	RAT
Chitinase domain-containing protein 1	A0JPQ9	SwissProt	RAT
Stomatin-like protein 2, mitochondrial	Q4FZT0	SwissProt	RAT
GPI transamidase component PIG-S	F-actin-capping protein subunit beta	SwissProt	RAT
Voltage-dependent N-type calcium channel subunit alpha-1B	Q02294	SwissProt	RAT
Cortactin-binding protein 2	Q2IBD4	SwissProt	RAT
Malectin	Q5FVQ4	SwissProt	RAT
Delta(3,5)-Delta(2,4)-dienoyl-CoA isomerase, mitochondrial	Q62651	SwissProt	RAT
Dihydropyrimidinase-related protein 4 (Fragment)	Q62951	SwissProt	RAT
MARCKS-related protein	Q9EPH2	SwissProt	RAT
Glutathione S-transferase A6	Q6AXY0	SwissProt	RAT
Coronin-1B	O89046	SwissProt	RAT
F-actin-capping protein subunit beta	Q5XI32	SwissProt	RAT
Protein ERGIC-53	Q62902	SwissProt	RAT
Protein dpy-30 homolog	Q8K3E7	SwissProt	RAT
Phosphatidylinositol transfer protein alpha isoform	P16446	SwissProt	RAT
Follistatin-related protein 1	Q62632	SwissProt	RAT
DNA polymerase delta catalytic subunit	O54747	SwissProt	RAT
Calbindin	P07171	SwissProt	RAT
Phosphatidylserine lipase ABHD16A	Q6MG55	SwissProt	RAT
Sigma non-opioid intracellular receptor 1	Q9R0C9	SwissProt	RAT
IST1 homolog	Q568Z6	SwissProt	RAT
DNA replication ATP-dependent helicase/nuclease DNA2	D3ZG52	SwissProt	RAT
Leucine-rich repeat transmembrane neuronal protein 4	B4F7C5	SwissProt	RAT
Proteasome subunit beta type-5	P28075	SwissProt	RAT
Izumo sperm-egg fusion protein 1	Q6AY06	SwissProt	RAT
Aldo-keto reductase family 1 member C18	P51652	SwissProt	RAT
Carbonic anhydrase 1	B0BNN3	SwissProt	RAT
NADH dehydrogenase [ubiquinone] 1 beta subcomplex subunit 1	P0DN35	SwissProt	RAT
Tumor protein D54	Q6PCT3	SwissProt	RAT
Synaptonemal complex protein 1	Q03410	SwissProt	RAT
Mitofusin-1	Q8R4Z9	SwissProt	RAT
Activated RNA polymerase II transcriptional coactivator p15	Q63396	SwissProt	RAT
Vascular endothelial growth factor receptor 1	P53767	SwissProt	RAT
Mitogen-activated protein kinase 15	Q9Z2A6	SwissProt	RAT
Beta-secretase 2	Q6IE75	SwissProt	RAT
Sperm-tail PG-rich repeat-containing protein 2	A1A5R9	SwissProt	RAT
Synaptojanin-2-binding protein	Q9WVJ4	SwissProt	RAT
Fructose-1,6-bisphosphatase 1	P19112	SwissProt	RAT
Vitamin K-dependent protein S	P53813	SwissProt	RAT
Transcription termination factor 4, mitochondrial	Q4G078	SwissProt	RAT
Sodium channel protein type 3 subunit alpha	P08104	SwissProt	RAT
UPF0729 protein C18orf32 homolog	B1WC88	SwissProt	RAT
Growth/differentiation factor 15	Q9Z0J6	SwissProt	RAT
E3 UFM1-protein ligase 1	B2GV24	SwissProt	RAT
Methylsterol monooxygenase 1	O35532	SwissProt	RAT
Zona pellucida-binding protein 2	Q6X782	SwissProt	RAT
Anionic trypsin-2	P00763	SwissProt	RAT
Sulfotransferase 1 family member D1	G3V9R3	SwissProt	RAT
Nucleolar RNA helicase 2	Q3B8Q1	SwissProt	RAT
Transcription factor 4	Q62655	SwissProt	RAT
3 beta-hydroxysteroid dehydrogenase/Delta 5-->4-isomerase type 2	P22072	SwissProt	RAT
Interferon beta	P70499	SwissProt	RAT
Cyclin-dependent kinase-like 3	Q9JM01	SwissProt	RAT
Ubiquitin carboxyl-terminal hydrolase MINDY-1	Q5BJQ2	SwissProt	RAT
Sterol regulatory element-binding protein 2	Q3T1I5	SwissProt	RAT
cAMP-specific 3',5'-cyclic phosphodiesterase 4D	P14270	SwissProt	RAT
Taste receptor type 2 member 140	Q67ES0	SwissProt	RAT
Torsin-3A	Q5M936	SwissProt	RAT
Dyslexia-associated protein KIAA0319 homolog	P0CI71	SwissProt	RAT
Cathepsin J	Q63088	SwissProt	RAT
Keratin, type I cytoskeletal 42	Q6IFU7	SwissProt	RAT
Golgi apparatus protein 1	Q62638	SwissProt	RAT
Annexin A3	P14669	SwissProt	RAT
Protein S100-A11	Q6B345	SwissProt	RAT
Propionyl-CoA carboxylase beta chain, mitochondrial	P07633	SwissProt	RAT
Phosphoribosyl pyrophosphate synthase-associated protein 1	Q63468	SwissProt	RAT
Brefeldin A-inhibited guanine nucleotide-exchange protein 2	Q7TSU1	SwissProt	RAT
Protein TANC1	Q6F6B3	SwissProt	RAT
Cadherin-23	P58365	SwissProt	RAT
Serine/threonine-protein kinase mTOR	P42346	SwissProt	RAT
NADH-cytochrome b5 reductase 2	Q6AY12	SwissProt	RAT
Multidrug resistance-associated protein 1	Q8CG09	SwissProt	RAT
Alkaline phosphatase, tissue-nonspecific isozyme	P08289	SwissProt	RAT
Unconventional myosin-Vb	P70569	SwissProt	RAT
Calcium-binding mitochondrial carrier protein SCaMC-2	Q8K3P6	SwissProt	RAT
Filamin-A-interacting protein 1	Q8K4T4	SwissProt	RAT
Rho GTPase-activating protein 15	Q6AYC5	SwissProt	RAT
Epoxide hydrolase 1	P07687	SwissProt	RAT
Dipeptidyl peptidase 4	P14740	SwissProt	RAT
NADH dehydrogenase [ubiquinone] iron-sulfur protein 6, mitochondrial	P52504	SwissProt	RAT
Adenylate cyclase type 2	P26769	SwissProt	RAT
Neurosecretory protein VGF	P20156	SwissProt	RAT
Rho guanine nucleotide exchange factor 11	Q9ES67	SwissProt	RAT
Lysosomal acid phosphatase	P20611	SwissProt	RAT
Integrin beta-6	Q6AYF4	SwissProt	RAT
Nicastrin	Q8CGU6	SwissProt	RAT
Protein O-mannosyl-transferase 1	Q99PR0	SwissProt	RAT
NLR family member X1	Q5FVQ8	SwissProt	RAT
Protocadherin Fat 3	Q8R508	SwissProt	RAT
Mannose-6-phosphate isomerase	Q68FX1	SwissProt	RAT
Protein disulfide isomerase Creld1	Q4V7F2	SwissProt	RAT
Sortilin-related receptor	P0DSP1	SwissProt	RAT
Guanylate-binding protein 1	Q63663	SwissProt	RAT
Nitric oxide synthase, brain	P29476	SwissProt	RAT
Macrophage metalloelastase	Q63341	SwissProt	RAT
Vacuolar protein sorting-associated protein 52 homolog	O55166	SwissProt	RAT
Aminopeptidase N	P15684	SwissProt	RAT
Tyrosine-protein kinase Lyn	Q07014	SwissProt	RAT
Arylsulfatase B	P50430	SwissProt	RAT
Potassium channel subfamily K member 2	Q920B6	SwissProt	RAT
Transient receptor potential cation channel subfamily M member 4	Q9ESQ5	SwissProt	RAT
Cytospin-A	Q2KN99	SwissProt	RAT
Amyloid-like protein 2	P15943	SwissProt	RAT
BPI fold-containing family B member 4	Q05704	SwissProt	RAT
DIS3-like exonuclease 1	Q5U2P0	SwissProt	RAT
RNA polymerase II-associated protein 3	Q68FQ7	SwissProt	RAT
Fanconi anemia group D2 protein homolog	Q6IV68	SwissProt	RAT
DNA (cytosine-5)-methyltransferase 1	Q9Z330	SwissProt	RAT
Protein FAM162A	Q4QQV3	SwissProt	RAT
Heat shock factor-binding protein 1	Q8K3X8	SwissProt	RAT
Acyl-coenzyme A amino acid N-acyltransferase 2	Q5FVR5	SwissProt	RAT
Voltage-dependent T-type calcium channel subunit alpha-1G	O54898	SwissProt	RAT
Beta-hexosaminidase subunit beta	Q6AXR4	SwissProt	RAT
Protein DDI1 homolog 1	A0JPP7	SwissProt	RAT
Phosphatidylinositol 3-kinase regulatory subunit beta	Q63788	SwissProt	RAT
Tissue-type plasminogen activator	P19637	SwissProt	RAT
Serine/threonine-protein kinase MARK1	O08678	SwissProt	RAT
EARP and GARP complex-interacting protein 1	Q5PPK9	SwissProt	RAT
Single-stranded DNA-binding protein, mitochondrial	P28042	SwissProt	RAT
Prenylated Rab acceptor protein 1	O35394	SwissProt	RAT
Sister chromatid cohesion protein PDS5 homolog B	Q6TRW4	SwissProt	RAT
SHC-transforming protein 3	O70143	SwissProt	RAT
Taste receptor type 1 member 2	Q9Z0R7	SwissProt	RAT
Synaptic vesicle glycoprotein 2B	Q63564	SwissProt	RAT
ATP-binding cassette sub-family A member 17	E9PU17	SwissProt	RAT
Transmembrane protein 232	B1WBT0	SwissProt	RAT
CDK5 regulatory subunit-associated protein 3	Q9JLH7	SwissProt	RAT
Calmodulin-regulated spectrin-associated protein 2	D4AEC2	SwissProt	RAT
1,5-anhydro-D-fructose reductase	Q5U1Y4	SwissProt	RAT
Proto-oncogene tyrosine-protein kinase receptor Ret	G3V9H8	SwissProt	RAT
Prolactin-3D4	P34207	SwissProt	RAT
Beta-glucuronidase	P06760	SwissProt	RAT
Cilia- and flagella-associated protein 97	Q66H34	SwissProt	RAT
ER membrane protein complex subunit 10	Q6AYH6	SwissProt	RAT
Zinc finger RNA-binding protein	Q562A2	SwissProt	RAT
Heat shock protein beta-8	Q9EPX0	SwissProt	RAT
Protein FAM228A	Q5XIN5	SwissProt	RAT
Solute carrier family 35 member E1	P0C6B1	SwissProt	RAT
Nuclear pore membrane glycoprotein 210	P11654	SwissProt	RAT
Beta-galactosidase-1-like protein 3	Q5XIL5	SwissProt	RAT
Methylcrotonoyl-CoA carboxylase subunit alpha, mitochondrial	Q5I0C3	SwissProt	RAT
DNA endonuclease RBBP8	B1WC58	SwissProt	RAT
Tubulin-specific chaperone E	Q5FVQ9	SwissProt	RAT
Golgi-associated kinase 1B	Q6P7B4	SwissProt	RAT
Tuberin	P49816	SwissProt	RAT
Multiple coagulation factor deficiency protein 2 homolog	Q8K5B3	SwissProt	RAT
Cytohesin-interacting protein	Q5I0L6	SwissProt	RAT
Prolyl 4-hydroxylase subunit alpha-3	Q6W3E9	SwissProt	RAT
Taste receptor type 2 member 136	Q675B7	SwissProt	RAT
Trace amine-associated receptor 2	Q5QD25	SwissProt	RAT
Glutamate receptor-interacting protein 2	Q9WTW1	SwissProt	RAT
Src kinase-associated phosphoprotein 2	Q920G0	SwissProt	RAT
DNA polymerase subunit gamma-1	Q9QYV8	SwissProt	RAT
Aldo-keto reductase family 1 member D1	P31210	SwissProt	RAT
Adenine DNA glycosylase	Q8R5G2	SwissProt	RAT
Maestro heat-like repeat-containing protein family member 7	A2RUW0	SwissProt	RAT
Leucine-rich repeat-containing protein 74A	A0JPI9	SwissProt	RAT
Solute carrier family 12 member 1	P55016	SwissProt	RAT
HORMA domain-containing protein 1	D3ZWE7	SwissProt	RAT
Alanine--tRNA ligase, mitochondrial	D3ZX08	SwissProt	RAT
Muscarinic acetylcholine receptor M4	P08485	SwissProt	RAT
Kinesin light chain 3	Q68G30	SwissProt	RAT
Succinate-semialdehyde dehydrogenase, mitochondrial	P51650	SwissProt	RAT
Prolyl endopeptidase	O70196	SwissProt	RAT
Citron rho-interacting kinase	E9PSL7	SwissProt	RAT
Sister chromatid cohesion protein PDS5 homolog A	A4L9P7	SwissProt	RAT
Progranulin	P23785	SwissProt	RAT
Phosphatidylinositol 4-kinase type 2-beta	Q5XIL2	SwissProt	RAT
P2X purinoceptor 7	Q64663	SwissProt	RAT
Keratin, type I cytoskeletal 24	Q6IFX1	SwissProt	RAT
HBS1-like protein	Q6AXM7	SwissProt	RAT
Pyridine nucleotide-disulfide oxidoreductase domain-containing protein 2	Q68FT3	SwissProt	RAT
UBX domain-containing protein 2B	P0C627	SwissProt	RAT
Elastin	Q99372	SwissProt	RAT
Phosphatidylinositol 4-kinase type 2-alpha	Q99M64	SwissProt	RAT
Chordin-like protein 1	Q76LD0	SwissProt	RAT
Peflin	Q641Z8	SwissProt	RAT
Beta-hexosaminidase subunit alpha	Q641X3	SwissProt	RAT
Argininosuccinate lyase	P20673	SwissProt	RAT
Fibrinogen gamma chain	P02680	SwissProt	RAT
TNF receptor-associated factor 6	B5DF45	SwissProt	RAT
Secretogranin-1	O35314	SwissProt	RAT
Acyl-protein thioesterase 1	P70470	SwissProt	RAT
Neurexin-1	Q63372	SwissProt	RAT
Pirin	Q5M827	SwissProt	RAT
Dynein light chain Tctex-type 1	Q9Z336	SwissProt	RAT
Prolactin-8A7	P33578	SwissProt	RAT
Sodium-dependent phosphate transport protein 1	Q62795	SwissProt	RAT
Methylcrotonoyl-CoA carboxylase beta chain, mitochondrial	Q5XIT9	SwissProt	RAT
OX-2 membrane glycoprotein	P04218	SwissProt	RAT
Calcium homeostasis modulator protein 6	Q561R8	SwissProt	RAT
Leptin receptor	Q62959	SwissProt	RAT
ATP synthase subunit ATP5MPL, mitochondrial	D3Z9R8	SwissProt	RAT
Tektin-3	Q4V8G8	SwissProt	RAT
Cytoglobin	Q921A4	SwissProt	RAT
Dipeptidyl peptidase 1	P80067	SwissProt	RAT
Radial spoke head 10 homolog B	Q66HB5	SwissProt	RAT
3 beta-hydroxysteroid dehydrogenase/Delta 5-->4-isomerase type 4	Q62878	SwissProt	RAT
Sulfhydryl oxidase 1	Q6IUU3	SwissProt	RAT
Usherin	Q8K3K1	SwissProt	RAT
Zinc finger CCCH-type antiviral protein 1	Q8K3Y6	SwissProt	RAT
Ras GTPase-activating protein 1	P50904	SwissProt	RAT
UDP-glucose 6-dehydrogenase	O70199	SwissProt	RAT
Serine/threonine-protein kinase TAO2	Q9JLS3	SwissProt	RAT
Centrosomal protein of 55 kDa	Q4V7C8	SwissProt	RAT
Nuclear receptor subfamily 1 group I member 2	Q9R1A7	SwissProt	RAT
Exocyst complex component 5	P97878	SwissProt	RAT
Prolactin-7B1	Q8CJ42	SwissProt	RAT
Collagen alpha-1(V) chain	Q9JI03	SwissProt	RAT
Proprotein convertase subtilisin/kexin type 7	Q62849	SwissProt	RAT
Zinc finger protein 18	Q642B9	SwissProt	RAT
P2Y purinoceptor 13	Q6GUG4	SwissProt	RAT
Neurite extension and migration factor	D3ZGX1	SwissProt	RAT
Tubulin alpha-8 chain	Q6AY56	SwissProt	RAT
Sodium/potassium-transporting ATPase subunit alpha-4	Q64541	SwissProt	RAT
Murinoglobulin-2	Q6IE52	SwissProt	RAT
ATP-citrate synthase	P16638	SwissProt	RAT
Dynamin-3	Q08877	SwissProt	RAT
Isocitrate dehydrogenase [NADP] cytoplasmic	P41562	SwissProt	RAT
Fibronectin	P04937	SwissProt	RAT
26S proteasome non-ATPase regulatory subunit 2	Q4FZT9	SwissProt	RAT
Signal transducer and activator of transcription 3	P52631	SwissProt	RAT
Kinesin heavy chain isoform 5A	Q6QLM7	SwissProt	RAT
Kinesin heavy chain isoform 5C (Fragment)	P56536	SwissProt	RAT
Guanine nucleotide-binding protein subunit alpha-12	Q63210	SwissProt	RAT
Calmodulin-like protein 3	Q5U206	SwissProt	RAT
T-kininogen 1	P01048	SwissProt	RAT
T-kininogen 2	P08932	SwissProt	RAT
Septin-10	Q5PQK1	SwissProt	RAT
Ankyrin-3	O70511	SwissProt	RAT
ATP-dependent translocase ABCB1	P43245	SwissProt	RAT
E3 ubiquitin-protein ligase NEDD4	Q62940	SwissProt	RAT
Copine-9	Q5BJS7	SwissProt	RAT
Aminoacylase-1B	Q6PTT0	SwissProt	RAT
Cytoplasmic dynein 1 light intermediate chain 2	Q62698	SwissProt	RAT
Ubiquitin recognition factor in ER-associated degradation protein 1	Q9ES53	SwissProt	RAT
Phospholipase A-2-activating protein	P54319	SwissProt	RAT
Importin subunit alpha-5	P83953	SwissProt	RAT
Prolow-density lipoprotein receptor-related protein 1	G3V928	SwissProt	RAT
Haptoglobin	P06866	SwissProt	RAT
Complement component C9	Q62930	SwissProt	RAT
Tight junction protein ZO-1	A0A0G2K2P5	SwissProt	RAT
Mitochondrial pyruvate carrier 2	P38718	SwissProt	RAT
Histidine-rich glycoprotein	Q99PS8	SwissProt	RAT
KAT8 regulatory NSL complex subunit 3	Q3KR73	SwissProt	RAT
Adenylate cyclase type 6	Q03343	SwissProt	RAT
Obg-like ATPase 1	A0JPJ7	SwissProt	RAT
Xaa-Pro dipeptidase	Q5I0D7	SwissProt	RAT
Dynamin-like 120 kDa protein, mitochondrial	Q2TA68	SwissProt	RAT
Large proline-rich protein BAG6	Q6MG49	SwissProt	RAT
OCIA domain-containing protein 1	Q5XIG4	SwissProt	RAT
Ethylmalonyl-CoA decarboxylase	Q6AYG5	SwissProt	RAT
Sodium/hydrogen exchanger 3	P26433	SwissProt	RAT
Plasma protease C1 inhibitor	Q6P734	SwissProt	RAT
Protein O-GlcNAcase	Q8VIJ5	SwissProt	RAT
Leukemia inhibitory factor receptor	O70535	SwissProt	RAT
2-phosphoxylose phosphatase 1	Q66H78	SwissProt	RAT
Nucleobindin-2	Q9JI85	SwissProt	RAT
Mitochondrial import receptor subunit TOM34	Q3KRD5	SwissProt	RAT
Transient receptor potential cation channel subfamily V member 2	Q9WUD2	SwissProt	RAT
Mitogen-activated protein kinase kinase kinase 8	Q63562	SwissProt	RAT
Intraflagellar transport protein 81 homolog	P83829	SwissProt	RAT
Serine/threonine-protein kinase MRCK beta	Q7TT49	SwissProt	RAT
Nexilin	Q9Z2J4	SwissProt	RAT
Guanidinoacetate N-methyltransferase	P10868	SwissProt	RAT
Ig gamma-2C chain C region	P20762	SwissProt	RAT
Elongator complex protein 1	Q8VHU4	SwissProt	RAT
Protein inturned	D4ACE5	SwissProt	RAT
Twinfilin-1	Q5RJR2	SwissProt	RAT
Myosin light chain kinase 3	E9PT87	SwissProt	RAT
Mitogen-activated protein kinase 9	P49186	SwissProt	RAT
Glutathione synthetase	P46413	SwissProt	RAT
Interferon-induced GTP-binding protein Mx2	P18589	SwissProt	RAT
Alpha-1,3-galactosyltransferase 2	A0A4Z3	SwissProt	RAT
Eukaryotic translation initiation factor 3 subunit G	Q5RK09	SwissProt	RAT
Glutaredoxin-3	Q9JLZ1	SwissProt	RAT
Polypeptide N-acetylgalactosaminyltransferase 5	O88422	SwissProt	RAT
Aldo-keto reductase family 1 member B7	Q5RJP0	SwissProt	RAT
Actin-related protein 2/3 complex subunit 5-like protein	A1L108	SwissProt	RAT
Exocyst complex component 4	Q62824	SwissProt	RAT
3-hydroxybutyrate dehydrogenase type 2	D4A1J4	SwissProt	RAT
Leucine zipper transcription factor-like protein 1	Q562C6	SwissProt	RAT
Unconventional myosin-Ia (Fragment)	Q62774	SwissProt	RAT
DNA damage-inducible transcript 4-like protein	Q8VD50	SwissProt	RAT
40-kDa huntingtin-associated protein	M0RDU0	SwissProt	RAT
Nuclear distribution protein nudE homolog 1	Q9ES39	SwissProt	RAT
Cell cycle control protein 50A	Q6AY41	SwissProt	RAT
Serine protease 46	Q6IE63	SwissProt	RAT
Src kinase-associated phosphoprotein 1	Q4V7G1	SwissProt	RAT
Type 2 lactosamine alpha-2,3-sialyltransferase	P61943	SwissProt	RAT
Arginine-hydroxylase NDUFAF5, mitochondrial	B2GV71	SwissProt	RAT
Protein SGT1 homolog	B0BN85	SwissProt	RAT
Advanced glycosylation end product-specific receptor	Q63495	SwissProt	RAT
Multifunctional protein ADE2	P51583	SwissProt	RAT
Folliculin	Q76JQ2	SwissProt	RAT
Induced myeloid leukemia cell differentiation protein Mcl-1 homolog	Q9Z1P3	SwissProt	RAT
Migration and invasion-inhibitory protein	Q6AYH0	SwissProt	RAT
[F-actin]-monooxygenase MICAL2	D4A1F2	SwissProt	RAT
P2X purinoceptor 5	P51578	SwissProt	RAT
Protein FAM110B	Q5BJX5	SwissProt	RAT
Centromere/kinetochore protein zw10 homolog	Q4V8C2	SwissProt	RAT
Leucine-rich repeat-containing protein 42	Q4KM95	SwissProt	RAT
60 kDa lysophospholipase	O88202	SwissProt	RAT
Zinc finger and BTB domain-containing protein 38	Q5EXX3	SwissProt	RAT
Sodium/potassium/calcium exchanger 1	Q9QZM6	SwissProt	RAT
Kininogen-1	P08934	SwissProt	RAT
A-kinase anchor protein 6	Q9WVC7	SwissProt	RAT
Sugar transporter SWEET1	D3ZH22	SwissProt	RAT
Archaemetzincin-2	Q400C7	SwissProt	RAT
TOX high mobility group box family member 2	Q76IQ7	SwissProt	RAT
UAP56-interacting factor	Q7TQ84	SwissProt	RAT
Nuclear pore complex protein Nup107	P52590	SwissProt	RAT
Ryanodine receptor 1	F1LMY4	SwissProt	RAT
Long-chain-fatty-acid--CoA ligase 5	O88813	SwissProt	RAT
Afamin	P36953	SwissProt	RAT
F-box only protein 43	Q66H04	SwissProt	RAT
Hepatoma-derived growth factor-related protein 2	Q925G1	SwissProt	RAT
Sec1 family domain-containing protein 1	Q62991	SwissProt	RAT
Thrombospondin-4	P49744	SwissProt	RAT
Protein YIF1B	Q6PEC3	SwissProt	RAT
Asparagine synthetase [glutamine-hydrolyzing]	P49088	SwissProt	RAT
Transient receptor potential cation channel subfamily V member 1	O35433	SwissProt	RAT
Dynamin-binding protein	M0R4F8	SwissProt	RAT
Protein phosphatase 1A	P20650	SwissProt	RAT
Large subunit GTPase 1 homolog	Q5BJT6	SwissProt	RAT
Pyrroline-5-carboxylate reductase 2	Q6AY23	SwissProt	RAT
Oxysterol-binding protein-related protein 1	Q8K4M9	SwissProt	RAT
Neurexophilin-3	Q9Z2N5	SwissProt	RAT
Probable tRNA N6-adenosine threonylcarbamoyltransferase, mitochondrial	Q4V7F3	SwissProt	RAT
Sulfotransferase 1A1	P17988	SwissProt	RAT
N-terminal EF-hand calcium-binding protein 2	F1LQY6	SwissProt	RAT
Guanylate cyclase soluble subunit beta-2	P22717	SwissProt	RAT
Glutathione S-transferase omega-2	Q6AXV9	SwissProt	RAT
Ig lambda-2 chain C region	P20767	SwissProt	RAT
Ig-like V-type domain-containing protein FAM187A	Q6AXV7	SwissProt	RAT
39S ribosomal protein L10, mitochondrial	P0C2C4	SwissProt	RAT
DEP domain-containing protein 7	Q4QR86	SwissProt	RAT
Dual specificity protein phosphatase 6	Q64346	SwissProt	RAT
Canalicular multispecific organic anion transporter 1	Q63120	SwissProt	RAT
Basic leucine zipper transcriptional factor ATF-like 3	P97876	SwissProt	RAT
Methionine synthase	Q9Z2Q4	SwissProt	RAT
Paralemmin-1	Q920Q0	SwissProt	RAT
Renin receptor	Q6AXS4	SwissProt	RAT
Rab11 family-interacting protein 1	Q3B7T9	SwissProt	RAT
Platelet endothelial cell adhesion molecule	Q3SWT0	SwissProt	RAT
Putative monooxygenase p33MONOX	Q5U2R6	SwissProt	RAT
PH domain leucine-rich repeat protein phosphatase 1	Q9WTR8	SwissProt	RAT
Jouberin	Q6DTM3	SwissProt	RAT
Aspartate--tRNA ligase, mitochondrial	Q3KRD0	SwissProt	RAT
Kinesin light chain 4	Q5PQM2	SwissProt	RAT
Sodium channel protein type 10 subunit alpha	Q62968	SwissProt	RAT
Reticulophagy regulator 1	Q5FVM3	SwissProt	RAT
Protein kinase C theta type	Q9WTQ0	SwissProt	RAT
Rhotekin	Q6V7V2	SwissProt	RAT
Adenylate cyclase type 3	P21932	SwissProt	RAT
Metabotropic glutamate receptor 3	P31422	SwissProt	RAT
Sepiapterin reductase	P18297	SwissProt	RAT
Solute carrier family 15 member 2	Q63424	SwissProt	RAT
Syntenin-1	Q9JI92	SwissProt	RAT
Dixin	Q2VUH7	SwissProt	RAT
6-pyruvoyl tetrahydrobiopterin synthase	P27213	SwissProt	RAT
Protein Mpv17	Q5BK62	SwissProt	RAT
Nuclear receptor subfamily 1 group D member 1	Q63503	SwissProt	RAT
Microsomal glutathione S-transferase 1	P08011	SwissProt	RAT
Ubiquitin-like protein 4A	B2GV38	SwissProt	RAT
DNA polymerase alpha subunit B	O89043	SwissProt	RAT
Leucine-rich repeat-containing protein 41	Q5M9H1	SwissProt	RAT
Tetratricopeptide repeat protein 29	Q6AYP3	SwissProt	RAT
Phosphoenolpyruvate carboxykinase, cytosolic [GTP]	P07379	SwissProt	RAT
Low-density lipoprotein receptor-related protein 4	Q9QYP1	SwissProt	RAT
Mycophenolic acid acyl-glucuronide esterase, mitochondrial	Q5I0K5	SwissProt	RAT
Carboxylesterase 5A	Q5GRG2	SwissProt	RAT
Sushi, von Willebrand factor type A, EGF and pentraxin domain-containing protein 1	P0C6B8	SwissProt	RAT
Transcobalamin-2	Q9R0D6	SwissProt	RAT
Ribonuclease P protein subunit p29	Q5M882	SwissProt	RAT

## Sheet: DE  in vivo priming Vs Control
Protein Name	Protein	Database	Species	Log FC ([in vivo priming] vs [Control])	Corrected 'p' values	'p' values	Regulation ([in vivo priming] vs [Control])
NADH dehydrogenase [ubiquinone] flavoprotein 2, mitochondrial	P19234	SwissProt	RAT	2.1545	0.00489025	0.00151485	up
Glutathione S-transferase Mu 2	P08010	SwissProt	RAT	2.12498	0.0053469	0.00165859	up
Pyruvate kinase PKLR	P12928	SwissProt	RAT	2.09369	7.16876e-08	5.52861e-09	up
F-actin-capping protein subunit beta	Q5XI32	SwissProt	RAT	2.08695	2.16737e-05	6.11952e-06	up
Methylglutaconyl-CoA hydratase, mitochondrial	F1LU71	SwissProt	RAT	2.08041	3.67259e-07	4.81496e-08	up
Electron transfer flavoprotein-ubiquinone oxidoreductase, mitochondrial	Q6UPE1	SwissProt	RAT	2.07375	1.11267e-05	2.94615e-06	up
Dolichyl-diphosphooligosaccharide--protein glycosyltransferase 48 kDa subunit	Q641Y0	SwissProt	RAT	2.06717	4.54224e-07	6.24704e-08	up
Mesencephalic astrocyte-derived neurotrophic factor	P0C5H9	SwissProt	RAT	2.05038	1.94052e-06	3.84945e-07	up
GPI transamidase component PIG-S	Q5XI31	SwissProt	RAT	2.04603	1.56025e-05	4.26496e-06	up
Coatomer subunit gamma-1	Q4AEF8	SwissProt	RAT	2.0378	2.42035e-07	2.76878e-08	up
Keratin, type II cytoskeletal 75	Q6IG05	SwissProt	RAT	2.03457	2.55189e-06	5.33558e-07	up
Advanced glycosylation end product-specific receptor	Q63495	SwissProt	RAT	1.99989	2.73957e-10	1.36481e-12	up
Signal transducer and activator of transcription 3	P52631	SwissProt	RAT	1.99988	2.73957e-10	1.64327e-12	up
Histidine-rich glycoprotein	Q99PS8	SwissProt	RAT	1.99987	3.16652e-10	2.27133e-12	up
Phospholipase A-2-activating protein	P54319	SwissProt	RAT	1.99984	5.02372e-10	3.87433e-12	up
Protein O-GlcNAcase	Q8VIJ5	SwissProt	RAT	1.99983	5.81031e-10	4.97884e-12	up
Sodium/potassium-transporting ATPase subunit alpha-4	Q64541	SwissProt	RAT	1.99979	8.63392e-10	8.75389e-12	up
Large proline-rich protein BAG6	Q6MG49	SwissProt	RAT	1.9997	1.62635e-09	2.71754e-11	up
Tight junction protein ZO-1	A0A0G2K2P5	SwissProt	RAT	1.99958	3.00419e-09	7.62431e-11	up
Kinesin heavy chain isoform 5A	Q6QLM7	SwissProt	RAT	1.99955	3.24299e-09	8.89251e-11	up
Ubiquitin recognition factor in ER-associated degradation protein 1	Q9ES53	SwissProt	RAT	1.99953	3.40794e-09	1.05129e-10	up
Mitochondrial pyruvate carrier 2	P38718	SwissProt	RAT	1.99951	3.79021e-09	1.20169e-10	up
26S proteasome non-ATPase regulatory subunit 2	Q4FZT9	SwissProt	RAT	1.99943	5.43079e-09	1.88472e-10	up
KAT8 regulatory NSL complex subunit 3	Q3KR73	SwissProt	RAT	1.99938	6.35013e-09	2.36701e-10	up
Dynamin-3	Q08877	SwissProt	RAT	1.99935	7.19933e-09	2.74525e-10	up
Guanidinoacetate N-methyltransferase	P10868	SwissProt	RAT	1.99896	2.17407e-08	1.13062e-09	up
Xaa-Pro dipeptidase	Q5I0D7	SwissProt	RAT	1.99893	2.31681e-08	1.24079e-09	up
Aminoacylase-1B	Q6PTT0	SwissProt	RAT	1.99846	5.2941e-08	3.6292e-09	up
Obg-like ATPase 1	A0JPJ7	SwissProt	RAT	1.99842	5.5166e-08	3.90735e-09	up
Plastin-3	Q63598	SwissProt	RAT	1.998	3.36723e-09	9.94314e-11	up
Guanine nucleotide-binding protein subunit alpha-12	Q63210	SwissProt	RAT	1.99767	1.33172e-07	1.26097e-08	up
Leucine zipper transcription factor-like protein 1	Q562C6	SwissProt	RAT	1.99757	1.48161e-07	1.44099e-08	up
Fibronectin	P04937	SwissProt	RAT	1.99717	2.09214e-07	2.25637e-08	up
Mitogen-activated protein kinase kinase kinase 8	Q63562	SwissProt	RAT	1.99715	2.11583e-07	2.30258e-08	up
Murinoglobulin-2	Q6IE52	SwissProt	RAT	1.99701	2.34697e-07	2.66712e-08	up
Isocitrate dehydrogenase [NADP] cytoplasmic	P41562	SwissProt	RAT	1.99687	2.60383e-07	3.06792e-08	up
Tubulin alpha-8 chain	Q6AY56	SwissProt	RAT	1.99595	4.75405e-07	6.64019e-08	up
T-kininogen 2	P08932	SwissProt	RAT	1.99591	4.86895e-07	6.84239e-08	up
Ethylmalonyl-CoA decarboxylase	Q6AYG5	SwissProt	RAT	1.99545	6.29616e-07	9.41456e-08	up
Glutathione synthetase	P46413	SwissProt	RAT	1.99513	7.32845e-07	1.14919e-07	up
Dynamin-like 120 kDa protein, mitochondrial	Q2TA68	SwissProt	RAT	1.99478	8.60542e-07	1.4158e-07	up
Plasma protease C1 inhibitor	Q6P734	SwissProt	RAT	1.99457	9.43355e-07	1.59651e-07	up
ATP-citrate synthase	P16638	SwissProt	RAT	1.9944	1.0287e-06	1.74536e-07	up
Ankyrin-3	O70511	SwissProt	RAT	1.9942	1.11991e-06	1.93849e-07	up
Twinfilin-1	Q5RJR2	SwissProt	RAT	1.99344	1.51676e-06	2.81387e-07	up
Cytoplasmic dynein 1 light intermediate chain 2	Q62698	SwissProt	RAT	1.99327	1.61063e-06	3.02942e-07	up
Serine protease 46	Q6IE63	SwissProt	RAT	1.99325	1.61363e-06	3.06271e-07	up
Complement component C9	Q62930	SwissProt	RAT	1.99235	2.19991e-06	4.44884e-07	up
T-kininogen 1	P01048	SwissProt	RAT	1.99164	2.74279e-06	5.80523e-07	up
E3 ubiquitin-protein ligase NEDD4	Q62940	SwissProt	RAT	1.98901	5.50989e-06	1.31727e-06	up
Copine-9	Q5BJS7	SwissProt	RAT	1.98784	7.18812e-06	1.78317e-06	up
ATP-dependent translocase ABCB1	P43245	SwissProt	RAT	1.98692	8.60974e-06	2.21454e-06	up
Importin subunit alpha-5	P83953	SwissProt	RAT	1.96917	9.53423e-05	2.86354e-05	up
OCIA domain-containing protein 1	Q5XIG4	SwissProt	RAT	1.96613	0.000124901	3.78876e-05	up
Transmembrane protein 232	B1WBT0	SwissProt	RAT	1.95246	0.0439515	0.0142862	up
Pyridine nucleotide-disulfide oxidoreductase domain-containing protein 2	Q68FT3	SwissProt	RAT	1.952	0.0412564	0.0132572	up
Ras-related protein Rap-1b	Q62636	SwissProt	RAT	1.9229	3.46876e-06	7.7579e-07	up
Sarcoplasmic/endoplasmic reticulum calcium ATPase 3	P18596	SwissProt	RAT	1.92257	1.73093e-06	3.36692e-07	up
Dihydrolipoyllysine-residue acetyltransferase component of pyruvate dehydrogenase complex, mitochondrial	P08461	SwissProt	RAT	1.88875	0.0213762	0.00670409	up
Glutathione hydrolase 7	Q99MZ4	SwissProt	RAT	1.48732	0.042222	0.013676	up
Protein Niban 1	Q9ESN0	SwissProt	RAT	1.37396	0.0388861	0.0124122	up
Alpha-2-macroglobulin	P06238	SwissProt	RAT	1.36273	0.0487437	0.0162688	up
Phosphatidylinositide phosphatase SAC1	Q9ES21	SwissProt	RAT	1.23029	0.0162953	0.00508966	up
Coatomer subunit gamma-2	D4ABY2	SwissProt	RAT	1.03049	0.00924673	0.00287623	up
Peroxisomal membrane protein PEX14	Q642G4	SwissProt	RAT	-1.51713	0.0315541	0.0100043	down
Lactosylceramide 1,3-N-acetyl-beta-D-glucosaminyltransferase	Q99NB2	SwissProt	RAT	-1.88899	0.000810685	0.000250083	down
Piwi-like protein 4	Q4G033	SwissProt	RAT	-1.90839	0.000119211	3.61106e-05	down
Keratin, type I cytoskeletal 13	Q6IFV4	SwissProt	RAT	-1.91847	6.64607e-05	1.98471e-05	down
MAP/microtubule affinity-regulating kinase 3	Q8VHF0	SwissProt	RAT	-1.91902	5.00473e-05	1.47312e-05	down
AH receptor-interacting protein	Q5FWY5	SwissProt	RAT	-1.91918	4.54243e-05	1.32341e-05	down
Otoferlin	Q9ERC5	SwissProt	RAT	-1.9262	0.0439515	0.0143116	down
Eukaryotic translation initiation factor 3 subunit I	B0BNA7	SwissProt	RAT	-1.92643	1.29388e-05	3.47584e-06	down
N-alpha-acetyltransferase 25, NatB auxiliary subunit	Q6QI44	SwissProt	RAT	-1.92823	8.60974e-06	2.21699e-06	down
Cytosolic non-specific dipeptidase	Q6Q0N1	SwissProt	RAT	-1.93105	1.06344e-05	2.80213e-06	down
Golgi resident protein GCP60	Q7TNY6	SwissProt	RAT	-1.93206	1.48451e-09	2.16253e-11	down
Apoptosis-inducing factor 1, mitochondrial	Q9JM53	SwissProt	RAT	-1.93248	4.48767e-06	1.04981e-06	down
Xaa-Pro aminopeptidase 1	O54975	SwissProt	RAT	-1.93285	2.94467e-06	6.34606e-07	down
Kinesin-like protein KIF1A	F1M4A4	SwissProt	RAT	-1.93351	4.18742e-06	9.61636e-07	down
Aldehyde oxidase 2	Q5QE78	SwissProt	RAT	-1.93354	8.28237e-06	2.12205e-06	down
RNA 5'-monophosphate methyltransferase	D4ABH7	SwissProt	RAT	-1.93382	4.203e-06	9.67014e-07	down
Tryptophan--tRNA ligase, cytoplasmic	Q6P7B0	SwissProt	RAT	-1.93437	2.27624e-06	4.64221e-07	down
Membrane-associated progesterone receptor component 2	Q5XIU9	SwissProt	RAT	-1.93453	4.3371e-06	1.00232e-06	down
Synaptojanin-1	Q62910	SwissProt	RAT	-1.93479	1.0801e-06	1.84645e-07	down
Plasma membrane calcium-transporting ATPase 3	Q64568	SwissProt	RAT	-1.93571	3.53508e-07	4.52866e-08	down
Filamin-C	D3ZHA0	SwissProt	RAT	-1.93589	4.61989e-06	1.08668e-06	down
Cyclin-dependent-like kinase 5	Q03114	SwissProt	RAT	-1.93775	2.09387e-06	4.18954e-07	down
Drebrin	Q07266	SwissProt	RAT	-1.93801	2.14111e-07	2.35761e-08	down
Peroxisomal biogenesis factor 19	Q9QYU1	SwissProt	RAT	-1.93876	1.4823e-07	1.455e-08	down
UMP-CMP kinase	Q4KM73	SwissProt	RAT	-1.93934	3.10426e-07	3.84375e-08	down
Solute carrier family 22 member 18	Q6AY78	SwissProt	RAT	-1.93941	2.9467e-07	3.58553e-08	down
Aldehyde dehydrogenase, cytosolic 1	P13601	SwissProt	RAT	-1.93948	6.06307e-07	8.93614e-08	down
Proteasome activator complex subunit 1	Q63797	SwissProt	RAT	-1.93979	7.14739e-07	1.09324e-07	down
Neural cell adhesion molecule 1	P13596	SwissProt	RAT	-1.94044	1.88245e-07	1.96795e-08	down
Endophilin-B2	Q5PPJ9	SwissProt	RAT	-1.94055	2.63559e-08	1.49057e-09	down
ProSAAS	Q9QXU9	SwissProt	RAT	-1.9407	6.99181e-08	5.33223e-09	down
cAMP-dependent protein kinase type II-beta regulatory subunit	P12369	SwissProt	RAT	-1.94099	3.85197e-08	2.47556e-09	down
Proteasome subunit beta type-4	P34067	SwissProt	RAT	-1.9411	3.17447e-09	8.43261e-11	down
Acyl-coenzyme A thioesterase 1	O88267	SwissProt	RAT	-1.94164	1.56985e-06	2.93253e-07	down
Contactin-1	Q63198	SwissProt	RAT	-1.94224	2.17398e-07	2.40311e-08	down
Alpha-soluble NSF attachment protein	P54921	SwissProt	RAT	-1.94228	4.06815e-07	5.45558e-08	down
Protein kinase C alpha type	P05696	SwissProt	RAT	-1.9423	1.56336e-07	1.56738e-08	down
Long-chain-fatty-acid--CoA ligase ACSBG1	Q924N5	SwissProt	RAT	-1.94268	9.85814e-09	4.22371e-10	down
Transmembrane 9 superfamily member 2	Q66HG5	SwissProt	RAT	-1.94282	2.77393e-06	5.8949e-07	down
DNA damage-binding protein 1	Q9ESW0	SwissProt	RAT	-1.94285	8.63392e-10	9.05974e-12	down
Dihydrolipoyllysine-residue succinyltransferase component of 2-oxoglutarate dehydrogenase complex, mitochondrial	Q01205	SwissProt	RAT	-1.94299	7.97574e-07	1.27462e-07	down
NADH dehydrogenase [ubiquinone] 1 alpha subcomplex assembly factor 4	Q9NQR8	SwissProt	RAT	-1.94318	1.4823e-07	1.46706e-08	down
Signal peptidase complex catalytic subunit SEC11A	P42667	SwissProt	RAT	-1.94327	3.00419e-09	7.33188e-11	down
Glycogenin-1	O08730	SwissProt	RAT	-1.94369	2.69642e-07	3.23478e-08	down
Collagen alpha-1(II) chain	P05539	SwissProt	RAT	-1.94399	7.17078e-08	5.56186e-09	down
Vesicle transport through interaction with t-SNAREs homolog 1B	P58200	SwissProt	RAT	-1.94409	5.00646e-07	7.20724e-08	down
Serine/threonine-protein phosphatase 2A 55 kDa regulatory subunit B beta isoform	P36877	SwissProt	RAT	-1.94455	1.47546e-06	2.73094e-07	down
Glycogen phosphorylase, brain form (Fragment)	P53534	SwissProt	RAT	-1.94545	1.22895e-07	1.15313e-08	down
Medium-chain specific acyl-CoA dehydrogenase, mitochondrial	P08503	SwissProt	RAT	-1.94591	3.31223e-07	4.18641e-08	down
Ras-related protein Rab-2A	P05712	SwissProt	RAT	-1.9461	1.30161e-08	6.13439e-10	down
Brefeldin A-inhibited guanine nucleotide-exchange protein 1	D4A631	SwissProt	RAT	-1.94656	1.688e-09	3.10985e-11	down
Sarcoplasmic/endoplasmic reticulum calcium ATPase 2	P11507	SwissProt	RAT	-1.9466	1.79725e-09	3.54215e-11	down
Cysteine and glycine-rich protein 1	P47875	SwissProt	RAT	-1.94689	3.37364e-08	2.03806e-09	down
Proteasome subunit beta type-3	P40112	SwissProt	RAT	-1.94703	3.56117e-07	4.5926e-08	down
Diphosphomevalonate decarboxylase	Q62967	SwissProt	RAT	-1.94723	2.48965e-08	1.3867e-09	down
Vacuolar protein sorting-associated protein 29	B2RZ78	SwissProt	RAT	-1.94734	4.1147e-09	1.37387e-10	down
60S ribosomal protein L3	P21531	SwissProt	RAT	-1.94819	5.5166e-08	3.86769e-09	down
Breast cancer type 2 susceptibility protein homolog	O35923	SwissProt	RAT	-1.94918	3.16652e-10	2.30638e-12	down
Platelet-derived growth factor receptor alpha	P20786	SwissProt	RAT	-1.94969	9.41157e-08	8.22605e-09	down
Macrophage migration inhibitory factor	P30904	SwissProt	RAT	-1.95044	1.79725e-09	3.48475e-11	down
Vascular endothelial growth factor receptor 3	Q91ZT1	SwissProt	RAT	-1.95126	3.86119e-09	1.24074e-10	down
Probable ATP-dependent RNA helicase DDX4	Q64060	SwissProt	RAT	-1.95139	5.57319e-10	4.53687e-12	down
Calcium-transporting ATPase type 2C member 1	Q64566	SwissProt	RAT	-1.9519	8.38341e-09	3.34043e-10	down
L-lactate dehydrogenase C chain	P19629	SwissProt	RAT	-1.95434	5.38937e-12	6.92721e-15	down
Small VCP/p97-interacting protein	P0C0A9	SwissProt	RAT	-1.96415	2.12783e-06	4.29394e-07	down
Protein LYRIC	Q9Z1W6	SwissProt	RAT	-1.96976	3.91239e-07	5.1964e-08	down
Glutathione S-transferase Yb-3	P08009	SwissProt	RAT	-1.9795	7.15971e-07	1.10126e-07	down
Destrin	Q7M0E3	SwissProt	RAT	-1.98081	3.50312e-05	1.01161e-05	down
Glutamine synthetase	P09606	SwissProt	RAT	-1.98137	0.000243257	7.47281e-05	down
Nucleobindin-1	Q63083	SwissProt	RAT	-1.98508	1.11401e-06	1.9235e-07	down
Actin-related protein 2/3 complex subunit 2	P85970	SwissProt	RAT	-1.98661	3.2252e-07	4.06259e-08	down
Tropomodulin-2	P70566	SwissProt	RAT	-2.00054	6.08978e-08	4.43557e-09	down
Astrocytic phosphoprotein PEA-15	Q5U318	SwissProt	RAT	-2.00184	3.4357e-06	7.65453e-07	down
Nucleoprotein TPR	F1MA98	SwissProt	RAT	-2.00623	4.5596e-06	1.07055e-06	down
Core histone macro-H2A.1	Q02874	SwissProt	RAT	-2.0073	4.59496e-08	3.09087e-09	down
Caveolin-1	P41350	SwissProt	RAT	-2.00804	1.26244e-05	3.38058e-06	down
Cytochrome b-c1 complex subunit 8	Q7TQ16	SwissProt	RAT	-2.00997	2.26738e-07	2.55493e-08	down
Glutamate dehydrogenase 1, mitochondrial	P10860	SwissProt	RAT	-2.01049	2.12416e-07	2.32438e-08	down
Malate dehydrogenase, cytoplasmic	O88989	SwissProt	RAT	-2.01075	9.31401e-07	1.57036e-07	down
Glycerol-3-phosphate dehydrogenase, mitochondrial	P35571	SwissProt	RAT	-2.01232	7.63459e-06	1.90701e-06	down
Cytochrome c oxidase subunit 6C-2	P11951	SwissProt	RAT	-2.01751	4.96075e-06	1.17564e-06	down
Clathrin heavy chain 1	P11442	SwissProt	RAT	-2.01821	4.26083e-07	5.73223e-08	down
Keratin, type II cytoskeletal 6A	Q4FZU2	SwissProt	RAT	-2.02053	1.72527e-06	3.34853e-07	down
Choline transporter-like protein 1	Q8VII6	SwissProt	RAT	-2.02078	1.14053e-07	1.04573e-08	down
Transthyretin	P02767	SwissProt	RAT	-2.02118	0.0400354	0.0128134	down
Elongation factor 2	P05197	SwissProt	RAT	-2.0243	3.15393e-07	3.94579e-08	down
Isocitrate dehydrogenase [NAD] subunit alpha, mitochondrial	Q99NA5	SwissProt	RAT	-2.02574	1.05294e-07	9.47378e-09	down
Acyl-coenzyme A thioesterase 2, mitochondrial	O55171	SwissProt	RAT	-2.02699	2.83753e-06	6.07869e-07	down
Cytochrome c oxidase subunit 7A2, mitochondrial	P35171	SwissProt	RAT	-2.02734	1.24726e-06	2.2284e-07	down
Glutathione S-transferase Mu 1	P04905	SwissProt	RAT	-2.0274	1.71897e-06	3.32157e-07	down
Heterogeneous nuclear ribonucleoprotein D0	Q9JJ54	SwissProt	RAT	-2.02992	7.69857e-06	1.92629e-06	down
60S ribosomal protein L10a	P62907	SwissProt	RAT	-2.03081	3.84778e-06	8.77044e-07	down
Keratin, type I cytoskeletal 10	Q6IFW6	SwissProt	RAT	-2.03122	3.82422e-06	8.70036e-07	down
Secernin-1	Q6AY84	SwissProt	RAT	-2.03155	3.74775e-07	4.96167e-08	down
Alpha-2-macroglobulin receptor-associated protein	Q99068	SwissProt	RAT	-2.03171	9.064e-06	2.35442e-06	down
Keratin, type II cytoskeletal 8	Q10758	SwissProt	RAT	-2.03344	1.18974e-05	3.15889e-06	down
Tubulin polymerization-promoting protein family member 3	Q5PPN5	SwissProt	RAT	-2.03484	3.52854e-06	7.92183e-07	down
Calpain small subunit 1	Q64537	SwissProt	RAT	-2.03724	3.03383e-06	6.5642e-07	down
60S ribosomal protein L29	P25886	SwissProt	RAT	-2.03821	2.39857e-06	4.93278e-07	down
EH domain-containing protein 2	Q4V8H8	SwissProt	RAT	-2.04054	1.69692e-06	3.24261e-07	down
Eukaryotic translation initiation factor 3 subunit H	Q6P9U8	SwissProt	RAT	-2.04764	1.02828e-05	2.69626e-06	down
Ubiquitin-conjugating enzyme E2 N	Q9EQX9	SwissProt	RAT	-2.04923	8.6262e-07	1.42292e-07	down
Cathepsin L1	P07154	SwissProt	RAT	-2.05198	2.08424e-05	5.86881e-06	down
Calumenin	O35783	SwissProt	RAT	-2.05346	1.8308e-05	5.08388e-06	down
Glyceraldehyde-3-phosphate dehydrogenase, testis-specific	Q9ESV6	SwissProt	RAT	-2.05349	7.32845e-07	1.14793e-07	down
Caveolae-associated protein 1	P85125	SwissProt	RAT	-2.05402	1.56336e-07	1.56727e-08	down
Prothymosin alpha	P06302	SwissProt	RAT	-2.06921	8.25085e-06	2.1069e-06	down
N(G),N(G)-dimethylarginine dimethylaminohydrolase 1	O08557	SwissProt	RAT	-2.07223	4.48767e-06	1.0463e-06	down
Proteasome subunit beta type-2	P40307	SwissProt	RAT	-2.07466	6.5017e-07	9.87107e-08	down
Dystrophin-related protein 2	Q9EPA0	SwissProt	RAT	-2.07599	2.2516e-06	4.5823e-07	down
Basal cell adhesion molecule	Q9ESS6	SwissProt	RAT	-2.08496	5.40005e-05	1.60336e-05	down
ATP synthase subunit e, mitochondrial	P29419	SwissProt	RAT	-2.09252	1.54375e-06	2.87717e-07	down
Keratin, type II cytoskeletal 2 epidermal	Q6IG02	SwissProt	RAT	-2.10036	3.58016e-06	8.07859e-07	down
Heterogeneous nuclear ribonucleoprotein M	Q62826	SwissProt	RAT	-2.10438	6.37016e-07	9.6071e-08	down
Protein farnesyltransferase/geranylgeranyltransferase type-1 subunit alpha	Q04631	SwissProt	RAT	-2.11769	1.94886e-05	5.45248e-06	down
Galectin-3	P08699	SwissProt	RAT	-2.12437	9.31215e-06	2.42579e-06	down
Profilin-2	Q9EPC6	SwissProt	RAT	-2.13301	2.65422e-05	7.56237e-06	down
Neutral cholesterol ester hydrolase 1	B2GV54	SwissProt	RAT	-2.15025	0.00274855	0.000850238	down
						M2
						M2

## Sheet: DE  in vitro priming Vs Control
Protein Name	Protein	Database	Species	Log FC ([in vitro priming] vs [Control])	Corrected 'p' values	'p' values	Regulation ([in vitro priming] vs [Control])
Sarcoplasmic/endoplasmic reticulum calcium ATPase 3	P18596	SwissProt	RAT	2.05672	1.73093e-06	3.36692e-07	up
Succinyl-CoA:3-ketoacid coenzyme A transferase 1, mitochondrial	B2GV06	SwissProt	RAT	2.05549	1.19268e-09	1.53301e-11	up
Chitinase domain-containing protein 1	A0JPQ9	SwissProt	RAT	2.05486	3.57706e-08	2.2529e-09	up
Protein dpy-30 homolog	Q8K3E7	SwissProt	RAT	2.05402	2.22946e-08	1.18446e-09	up
Dynamin-1-like protein	O35303	SwissProt	RAT	2.05344	3.59688e-07	4.66948e-08	up
Stomatin-like protein 2, mitochondrial	Q4FZT0	SwissProt	RAT	2.05338	8.2347e-07	1.33172e-07	up
Importin subunit beta-1	P52296	SwissProt	RAT	2.05238	1.7952e-08	8.84522e-10	up
Ras-related protein Rap-1b	Q62636	SwissProt	RAT	2.05237	3.46876e-06	7.7579e-07	up
Phosphatidylinositol transfer protein alpha isoform	P16446	SwissProt	RAT	2.05118	1.56863e-09	2.35227e-11	up
Coronin-1B	O89046	SwissProt	RAT	2.05085	1.4823e-07	1.46504e-08	up
ATP-dependent 6-phosphofructokinase, liver type	P30835	SwissProt	RAT	2.05071	8.34094e-09	3.25204e-10	up
Follistatin-related protein 1	Q62632	SwissProt	RAT	2.05037	6.81236e-09	2.5685e-10	up
Solute carrier family 2, facilitated glucose transporter member 1	P11167	SwissProt	RAT	2.04914	1.47912e-08	7.03439e-10	up
Transcriptional activator protein Pur-alpha (Fragments)	P86252	SwissProt	RAT	2.04883	5.87803e-09	2.14067e-10	up
Sodium/potassium-transporting ATPase subunit beta-1	P07340	SwissProt	RAT	2.04876	1.25557e-08	5.75603e-10	up
Heterogeneous nuclear ribonucleoprotein Q	Q7TP47	SwissProt	RAT	2.04841	1.1669e-07	1.07491e-08	up
MARCKS-related protein	Q9EPH2	SwissProt	RAT	2.04792	1.96597e-08	1.00236e-09	up
Protein ERGIC-53	Q62902	SwissProt	RAT	2.04783	1.30845e-06	2.35144e-07	up
Integrin beta-1	P49134	SwissProt	RAT	2.04763	8.44713e-07	1.37528e-07	up
Keratin, type II cytoskeletal 5	Q6P6Q2	SwissProt	RAT	2.04688	5.2541e-09	1.80089e-10	up
Coactosin-like protein	B0BNA5	SwissProt	RAT	2.04684	2.60366e-07	3.05656e-08	up
Malectin	Q5FVQ4	SwissProt	RAT	2.04652	1.99735e-07	2.13084e-08	up
Guanine nucleotide-binding protein G(i) subunit alpha-1	P10824	SwissProt	RAT	2.04633	3.36175e-07	4.2778e-08	up
Acyl-CoA-binding protein	P11030	SwissProt	RAT	2.04602	1.50214e-07	1.49313e-08	up
Tumor protein D54	Q6PCT3	SwissProt	RAT	2.04585	3.2378e-06	7.10264e-07	up
Coatomer subunit beta'	O35142	SwissProt	RAT	2.04519	7.58454e-06	1.88801e-06	up
Glial fibrillary acidic protein	P47819	SwissProt	RAT	2.04482	1.2101e-07	1.12507e-08	up
Pyruvate dehydrogenase E1 component subunit alpha, somatic form, mitochondrial	P26284	SwissProt	RAT	2.04463	1.22068e-06	2.15999e-07	up
Glutathione S-transferase Mu 5	Q9Z1B2	SwissProt	RAT	2.04452	1.72499e-08	8.3515e-10	up
Prohibitin-2	Q5XIH7	SwissProt	RAT	2.04431	1.14989e-06	2.00023e-07	up
Sigma non-opioid intracellular receptor 1	Q9R0C9	SwissProt	RAT	2.04389	1.72527e-06	3.34704e-07	up
Cortactin-binding protein 2	Q2IBD4	SwissProt	RAT	2.04387	2.74397e-06	5.81948e-07	up
Glutathione S-transferase A6	Q6AXY0	SwissProt	RAT	2.04352	9.41157e-08	8.20162e-09	up
Membrane-associated progesterone receptor component 1	P70580	SwissProt	RAT	2.04349	1.16344e-06	2.02879e-07	up
Ras-related protein Rab-11B	O35509	SwissProt	RAT	2.04284	2.0137e-06	4.01187e-07	up
Keratin, type II cytoskeletal 73	Q6IG03	SwissProt	RAT	2.04259	2.34697e-07	2.67478e-08	up
Hydroxymethylglutaryl-CoA synthase, mitochondrial	P22791	SwissProt	RAT	2.04233	9.31401e-07	1.57229e-07	up
Thioredoxin	P11232	SwissProt	RAT	2.04212	1.47231e-07	1.42563e-08	up
Ras-related protein Rab-26	P51156	SwissProt	RAT	2.04157	2.56979e-07	2.99478e-08	up
Ras-related protein Rab-7a	P09527	SwissProt	RAT	2.04088	3.08868e-06	6.70934e-07	up
Delta(3,5)-Delta(2,4)-dienoyl-CoA isomerase, mitochondrial	Q62651	SwissProt	RAT	2.03903	9.064e-06	2.35726e-06	up
NADH dehydrogenase [ubiquinone] iron-sulfur protein 2, mitochondrial	Q641Y2	SwissProt	RAT	2.03801	1.19517e-05	3.17995e-06	up
Histone H1.4	P15865	SwissProt	RAT	2.03754	7.25227e-07	1.12171e-07	up
Histone H1.5	D3ZBN0	SwissProt	RAT	2.03744	3.2746e-06	7.22446e-07	up
Leucyl-cystinyl aminopeptidase	P97629	SwissProt	RAT	2.03591	1.51213e-05	4.11397e-06	up
Keratin, type II cytoskeletal 4	Q6IG00	SwissProt	RAT	2.0357	4.8437e-06	1.1414e-06	up
Carbonic anhydrase 1	B0BNN3	SwissProt	RAT	2.03537	4.93533e-05	1.45057e-05	up
IST1 homolog	Q568Z6	SwissProt	RAT	2.03036	3.23046e-05	9.3149e-06	up
Dihydropyrimidinase-related protein 4 (Fragment)	Q62951	SwissProt	RAT	2.02893	5.09885e-05	1.50956e-05	up
Keratin, type I cytoskeletal 19	Q63279	SwissProt	RAT	2.02848	1.9891e-05	5.57358e-06	up
Voltage-dependent N-type calcium channel subunit alpha-1B	Q02294	SwissProt	RAT	2.0252	5.45497e-05	1.622e-05	up
Proteasome subunit beta type-5	P28075	SwissProt	RAT	2.00764	0.000242173	7.42914e-05	up
Plastin-3	Q63598	SwissProt	RAT	2.00107	3.36723e-09	9.94314e-11	up
Activated RNA polymerase II transcriptional coactivator p15	Q63396	SwissProt	RAT	1.98085	0.00103917	0.000321012	up
Coatomer subunit gamma-1	Q4AEF8	SwissProt	RAT	1.95347	2.42035e-07	2.76878e-08	up
Keratin, type II cytoskeletal 75	Q6IG05	SwissProt	RAT	1.94623	2.55189e-06	5.33558e-07	up
Mesencephalic astrocyte-derived neurotrophic factor	P0C5H9	SwissProt	RAT	1.92955	1.94052e-06	3.84945e-07	up
Dolichyl-diphosphooligosaccharide--protein glycosyltransferase 48 kDa subunit	Q641Y0	SwissProt	RAT	1.91632	4.54224e-07	6.24704e-08	up
GPI transamidase component PIG-S	Q5XI31	SwissProt	RAT	1.9149	1.56025e-05	4.26496e-06	up
Methylglutaconyl-CoA hydratase, mitochondrial	F1LU71	SwissProt	RAT	1.90007	3.67259e-07	4.81496e-08	up
Pyruvate kinase PKLR	P12928	SwissProt	RAT	1.88665	7.16876e-08	5.52861e-09	up
Electron transfer flavoprotein-ubiquinone oxidoreductase, mitochondrial	Q6UPE1	SwissProt	RAT	1.88383	1.11267e-05	2.94615e-06	up
F-actin-capping protein subunit beta	Q5XI32	SwissProt	RAT	1.85608	2.16737e-05	6.11952e-06	up
NADH dehydrogenase [ubiquinone] flavoprotein 2, mitochondrial	P19234	SwissProt	RAT	1.32056	0.00489025	0.00151485	up
Transthyretin	P02767	SwissProt	RAT	-1.02137	0.0400354	0.0128134	down
Coatomer subunit gamma-2	D4ABY2	SwissProt	RAT	-1.10793	0.00924673	0.00287623	down
Stress-induced-phosphoprotein 1	O35814	SwissProt	RAT	-1.16488	0.0477651	0.015758	down
Elongation factor Tu, mitochondrial	P85834	SwissProt	RAT	-1.35298	0.0196056	0.00614041	down
Otoferlin	Q9ERC5	SwissProt	RAT	-1.45924	0.0439515	0.0143116	down
Neutral cholesterol ester hydrolase 1	B2GV54	SwissProt	RAT	-1.46678	0.00274855	0.000850238	down
Stress-70 protein, mitochondrial	P48721	SwissProt	RAT	-1.47855	0.0412814	0.0133006	down
Microtubule-associated protein 6	Q63560	SwissProt	RAT	-1.55858	0.00665547	0.00206736	down
60S ribosomal protein L21	P20280	SwissProt	RAT	-1.83359	1.86723e-05	5.20809e-06	down
Calpain-1 catalytic subunit	P97571	SwissProt	RAT	-1.84812	6.31008e-06	1.53561e-06	down
Very long-chain specific acyl-CoA dehydrogenase, mitochondrial	P45953	SwissProt	RAT	-1.85914	2.41409e-06	4.99156e-07	down
Alpha-1-macroglobulin	Q63041	SwissProt	RAT	-1.89593	4.30857e-08	2.82439e-09	down
EH domain-containing protein 3	Q8R491	SwissProt	RAT	-1.90313	1.19694e-06	2.09747e-07	down
E3 ubiquitin-protein ligase UBR4	Q2TL32	SwissProt	RAT	-1.91309	1.22667e-05	3.27428e-06	down
Drebrin-like protein	Q9JHL4	SwissProt	RAT	-1.91937	7.77582e-07	1.22764e-07	down
Glycogen phosphorylase, muscle form	P09812	SwissProt	RAT	-1.92097	5.88766e-07	8.65239e-08	down
STE20/SPS1-related proline-alanine-rich protein kinase	O88506	SwissProt	RAT	-1.92245	1.54854e-05	4.22631e-06	down
Transmembrane protein 43	Q5XIP9	SwissProt	RAT	-1.93616	2.50665e-06	5.23024e-07	down
Potassium-transporting ATPase alpha chain 2	P54708	SwissProt	RAT	-1.93714	1.03034e-07	9.22628e-09	down
Glucose-6-phosphate 1-dehydrogenase	P05370	SwissProt	RAT	-1.94156	1.84194e-08	9.22756e-10	down
Peroxisomal membrane protein PEX14	Q642G4	SwissProt	RAT	-1.94677	0.0315541	0.0100043	down
Ig gamma-1 chain C region	P20759	SwissProt	RAT	-1.95126	1.52394e-06	2.83372e-07	down
Glutathione S-transferase alpha-5	P46418	SwissProt	RAT	-1.95556	1.2223e-06	2.16907e-07	down
Glycogen phosphorylase, liver form	P09811	SwissProt	RAT	-1.96726	9.86656e-08	8.72476e-09	down
Lamin-B1	P70615	SwissProt	RAT	-1.96845	6.73227e-06	1.65567e-06	down
Lactosylceramide 1,3-N-acetyl-beta-D-glucosaminyltransferase	Q99NB2	SwissProt	RAT	-1.97976	0.000810685	0.000250083	down
Tripeptidyl-peptidase 2	Q64560	SwissProt	RAT	-1.98103	8.31571e-08	6.99705e-09	down
C-1-tetrahydrofolate synthase, cytoplasmic	P27653	SwissProt	RAT	-1.98113	0.048195	0.0159618	down
Guanine nucleotide-binding protein G(s) subunit alpha isoforms XLas	Q63803	SwissProt	RAT	-1.98596	8.57274e-07	1.40374e-07	down
Heterochromatin protein 1-binding protein 3	Q6P747	SwissProt	RAT	-1.99889	8.63258e-07	1.42767e-07	down
Protein RUFY3	Q5FVJ0	SwissProt	RAT	-2.00535	8.85046e-07	1.47508e-07	down
Piwi-like protein 4	Q4G033	SwissProt	RAT	-2.02018	0.000119211	3.61106e-05	down
Lupus La protein homolog	P38656	SwissProt	RAT	-2.02062	2.62662e-06	5.51807e-07	down
Keratin, type I cytoskeletal 13	Q6IFV4	SwissProt	RAT	-2.02286	6.64607e-05	1.98471e-05	down
Huntingtin	P51111	SwissProt	RAT	-2.02337	1.31116e-06	2.36503e-07	down
MAP/microtubule affinity-regulating kinase 3	Q8VHF0	SwissProt	RAT	-2.0272	5.00473e-05	1.47312e-05	down
Mitochondrial 2-oxoglutarate/malate carrier protein	P97700	SwissProt	RAT	-2.02755	2.37576e-06	4.87571e-07	down
AH receptor-interacting protein	Q5FWY5	SwissProt	RAT	-2.02868	4.54243e-05	1.32341e-05	down
Cytosolic non-specific dipeptidase	Q6Q0N1	SwissProt	RAT	-2.03645	1.06344e-05	2.80213e-06	down
Aldehyde oxidase 2	Q5QE78	SwissProt	RAT	-2.03666	8.28237e-06	2.12205e-06	down
Eukaryotic translation initiation factor 3 subunit I	B0BNA7	SwissProt	RAT	-2.03841	1.29388e-05	3.47584e-06	down
Filamin-C	D3ZHA0	SwissProt	RAT	-2.03945	4.61989e-06	1.08668e-06	down
N-alpha-acetyltransferase 25, NatB auxiliary subunit	Q6QI44	SwissProt	RAT	-2.04081	8.60974e-06	2.21699e-06	down
Membrane-associated progesterone receptor component 2	Q5XIU9	SwissProt	RAT	-2.04112	4.3371e-06	1.00232e-06	down
Acyl-coenzyme A thioesterase 1	O88267	SwissProt	RAT	-2.04131	1.56985e-06	2.93253e-07	down
RNA 5'-monophosphate methyltransferase	D4ABH7	SwissProt	RAT	-2.04195	4.203e-06	9.67014e-07	down
Kinesin-like protein KIF1A	F1M4A4	SwissProt	RAT	-2.04224	4.18742e-06	9.61636e-07	down
Proteasome subunit beta type-3	P40112	SwissProt	RAT	-2.04239	3.56117e-07	4.5926e-08	down
Apoptosis-inducing factor 1, mitochondrial	Q9JM53	SwissProt	RAT	-2.04257	4.48767e-06	1.04981e-06	down
L-lactate dehydrogenase C chain	P19629	SwissProt	RAT	-2.04269	5.38937e-12	6.92721e-15	down
Platelet-derived growth factor receptor alpha	P20786	SwissProt	RAT	-2.043	9.41157e-08	8.22605e-09	down
Cyclin-dependent-like kinase 5	Q03114	SwissProt	RAT	-2.04308	2.09387e-06	4.18954e-07	down
Dihydrolipoyllysine-residue succinyltransferase component of 2-oxoglutarate dehydrogenase complex, mitochondrial	Q01205	SwissProt	RAT	-2.04316	7.97574e-07	1.27462e-07	down
Medium-chain specific acyl-CoA dehydrogenase, mitochondrial	P08503	SwissProt	RAT	-2.04355	3.31223e-07	4.18641e-08	down
Calcium-transporting ATPase type 2C member 1	Q64566	SwissProt	RAT	-2.04356	8.38341e-09	3.34043e-10	down
Vesicle transport through interaction with t-SNAREs homolog 1B	P58200	SwissProt	RAT	-2.04384	5.00646e-07	7.20724e-08	down
Vascular endothelial growth factor receptor 3	Q91ZT1	SwissProt	RAT	-2.04448	3.86119e-09	1.24074e-10	down
Probable ATP-dependent RNA helicase DDX4	Q64060	SwissProt	RAT	-2.04499	5.57319e-10	4.53687e-12	down
60S ribosomal protein L3	P21531	SwissProt	RAT	-2.04514	5.5166e-08	3.86769e-09	down
Xaa-Pro aminopeptidase 1	O54975	SwissProt	RAT	-2.04517	2.94467e-06	6.34606e-07	down
Tryptophan--tRNA ligase, cytoplasmic	Q6P7B0	SwissProt	RAT	-2.04546	2.27624e-06	4.64221e-07	down
Macrophage migration inhibitory factor	P30904	SwissProt	RAT	-2.04552	1.79725e-09	3.48475e-11	down
Glycogenin-1	O08730	SwissProt	RAT	-2.046	2.69642e-07	3.23478e-08	down
Alpha-soluble NSF attachment protein	P54921	SwissProt	RAT	-2.04608	4.06815e-07	5.45558e-08	down
Glycogen phosphorylase, brain form (Fragment)	P53534	SwissProt	RAT	-2.04622	1.22895e-07	1.15313e-08	down
Proteasome activator complex subunit 1	Q63797	SwissProt	RAT	-2.04637	7.14739e-07	1.09324e-07	down
Diphosphomevalonate decarboxylase	Q62967	SwissProt	RAT	-2.04682	2.48965e-08	1.3867e-09	down
Cysteine and glycine-rich protein 1	P47875	SwissProt	RAT	-2.04683	3.37364e-08	2.03806e-09	down
Breast cancer type 2 susceptibility protein homolog	O35923	SwissProt	RAT	-2.04697	3.16652e-10	2.30638e-12	down
Aldehyde dehydrogenase, cytosolic 1	P13601	SwissProt	RAT	-2.04721	6.06307e-07	8.93614e-08	down
Contactin-1	Q63198	SwissProt	RAT	-2.04779	2.17398e-07	2.40311e-08	down
NADH dehydrogenase [ubiquinone] 1 alpha subcomplex assembly factor 4	Q9NQR8	SwissProt	RAT	-2.04781	1.4823e-07	1.46706e-08	down
Vacuolar protein sorting-associated protein 29	B2RZ78	SwissProt	RAT	-2.04784	4.1147e-09	1.37387e-10	down
Ras-related protein Rab-2A	P05712	SwissProt	RAT	-2.04828	1.30161e-08	6.13439e-10	down
Collagen alpha-1(II) chain	P05539	SwissProt	RAT	-2.04837	7.17078e-08	5.56186e-09	down
Protein kinase C alpha type	P05696	SwissProt	RAT	-2.04846	1.56336e-07	1.56738e-08	down
Sarcoplasmic/endoplasmic reticulum calcium ATPase 2	P11507	SwissProt	RAT	-2.04882	1.79725e-09	3.54215e-11	down
Brefeldin A-inhibited guanine nucleotide-exchange protein 1	D4A631	SwissProt	RAT	-2.04888	1.688e-09	3.10985e-11	down
Synaptojanin-1	Q62910	SwissProt	RAT	-2.0489	1.0801e-06	1.84645e-07	down
UMP-CMP kinase	Q4KM73	SwissProt	RAT	-2.04936	3.10426e-07	3.84375e-08	down
Solute carrier family 22 member 18	Q6AY78	SwissProt	RAT	-2.04944	2.9467e-07	3.58553e-08	down
Neural cell adhesion molecule 1	P13596	SwissProt	RAT	-2.04967	1.88245e-07	1.96795e-08	down
ProSAAS	Q9QXU9	SwissProt	RAT	-2.05122	6.99181e-08	5.33223e-09	down
Long-chain-fatty-acid--CoA ligase ACSBG1	Q924N5	SwissProt	RAT	-2.05139	9.85814e-09	4.22371e-10	down
Drebrin	Q07266	SwissProt	RAT	-2.05142	2.14111e-07	2.35761e-08	down
Signal peptidase complex catalytic subunit SEC11A	P42667	SwissProt	RAT	-2.0515	3.00419e-09	7.33188e-11	down
Peroxisomal biogenesis factor 19	Q9QYU1	SwissProt	RAT	-2.05158	1.4823e-07	1.455e-08	down
cAMP-dependent protein kinase type II-beta regulatory subunit	P12369	SwissProt	RAT	-2.0517	3.85197e-08	2.47556e-09	down
Plasma membrane calcium-transporting ATPase 3	Q64568	SwissProt	RAT	-2.05206	3.53508e-07	4.52866e-08	down
DNA damage-binding protein 1	Q9ESW0	SwissProt	RAT	-2.05224	8.63392e-10	9.05974e-12	down
Endophilin-B2	Q5PPJ9	SwissProt	RAT	-2.05246	2.63559e-08	1.49057e-09	down
Proteasome subunit beta type-4	P34067	SwissProt	RAT	-2.0533	3.17447e-09	8.43261e-11	down
Golgi resident protein GCP60	Q7TNY6	SwissProt	RAT	-2.06113	1.48451e-09	2.16253e-11	down
Unconventional myosin-XVIIIa	D3ZFD0	SwissProt	RAT	-2.08685	2.17407e-08	1.1364e-09	down
Neural cell adhesion molecule L1	Q05695	SwissProt	RAT	-2.10557	4.00618e-06	9.16582e-07	down

## Sheet:  inverse expression in models
No.	Protein	UniProt entry	Corresponding gene	Functional involvement	Regulation
1	Coatomer subunit gamma-2	D4ABY2	Copg2	intracellular protein transport	[up (in vivo priming)/ down (in vitro priming)], compared to control)

## Sheet: In vivo- unique upregulation
No.	Protein	UniProt entry	Corresponding gene	Functional involvement
1	Tight junction protein ZO-1	A0A0G2K2P5	Tjp1	cell-cell adhesion
2	Obg-like ATPase 1	A0JPJ7	Ola1	Hydrolyzes ATP
3	Transmembrane protein 232	B1WBT0	Tmem232	not well defined
4	Ankyrin-3	O70511	Ank3	Membrane-cytoskeleton linker
5	T-kininogen 1	P01048	Map1	plasma glycoproteins, protease inhibitor
6	Fibronectin	P04937	Fn1	cell adhesion, cell motility
7	Alpha-2-macroglobulin	P06238	A2m	protease inhibitor
8	Glutathione S-transferase Mu 2	P08010	Gstm2	glutathione transferase
9	Dihydrolipoyllysine-residue acetyltransferase component of pyruvate dehydrogenase complex, mitochondrial	P08461	Dlat	acyl transferase
10	T-kininogen 2	P08932	-	plasma glycoproteins, protease inhibitor
11	Guanidinoacetate N-methyltransferase	P10868	Gamt	methyltransferase
12	ATP-citrate synthase	P16638	Acly	Catalyses citrate cleavage
13	Mitochondrial pyruvate carrier 2	P38718	Mpc2	pyruvate uptake into mitochondria
14	Isocitrate dehydrogenase [NADP] cytoplasmic	P41562	Idh1	oxidoreductase enzyme
15	ATP-dependent translocase ABCB1	P43245	Abcb1	translocates drugs and other molecules across the membrane
16	Glutathione synthetase	P46413	Gss	glutathione biosynthesis
17	Signal transducer and activator of transcription 3	P52631	Stat3	transcription factor, promotes cellular response to growth factors
18	Phospholipase A-2-activating protein	P54319	Plaa	phopspholipase A2 activator, role in protein ubiquitination
19	Importin subunit alpha-5	P83953	Kpna1	nuclear protein import
20	Dynamin-3	Q08877	Dnm3	promote microtubule bundles, vesicular transport
21	Dynamin-like 120 kDa protein, mitochondrial	Q2TA68	Opa1	GTPase essential for normal mitchondrial morphology
22	KAT8 regulatory NSL complex subunit 3	Q3KR73	Kansl3	chromatin regulator
23	26S proteasome non-ATPase regulatory subunit 2	Q4FZT9	Psmd2	component of 26S proteasome
24	Leucine zipper transcription factor-like protein 1	Q562C6	Lztfl1	Ciliary traficking
25	Copine-9	Q5BJS7	Cpne9	calcium mediated intracellular process
26	Xaa-Pro dipeptidase	Q5I0D7	Pepd	peptidase, participates in collagen metabolism
27	Twinfilin-1	Q5RJR2	Twf1	cell motility
28	OCIA domain-containing protein 1	Q5XIG4	Ociad1	may regulate STAT3
29	Cytoplasmic dynein 1 light intermediate chain 2	Q62698	Dync1li2	component of dynein, motor protein
30	Complement component C9	Q62930	C9	contituent of membrane attack complex
31	E3 ubiquitin-protein ligase NEDD4	Q62940	Nedd4	Ubiquitin ligase
32	Guanine nucleotide-binding protein subunit alpha-12	Q63210	Gna12	G protein subunit, singal transducer
33	Advanced glycosylation end product-specific receptor	Q63495	Ager	AGE receptor, mediates inflammation
34	Mitogen-activated protein kinase kinase kinase 8	Q63562	Map3k8	kinase
35	Sodium/potassium-transporting ATPase subunit alpha-4	Q64541	Atp1a4	ATPase coupled cation transmembrane transporter activity
36	Pyridine nucleotide-disulfide oxidoreductase domain-containing protein 2	Q68FT3	Pyroxd2	oxidoreductase
37	Tubulin alpha-8 chain	Q6AY56	Tuba8	microtubule organization
38	Ethylmalonyl-CoA decarboxylase	Q6AYG5	Echdc1	decarboxylase
39	Murinoglobulin-2	Q6IE52	Mug2	Endopeptidase inhibitor
40	Serine protease 46	Q6IE63	Prss46	Endopeptidase
41	Large proline-rich protein BAG6	Q6MG49	Bag6	chaperone, chromatin regulator
42	Plasma protease C1 inhibitor	Q6P734	Serping1	protease inhibitor
43	Aminoacylase-1B	Q6PTT0	Acy1b	aminoacylase activity
44	Kinesin heavy chain isoform 5A	Q6QLM7	Kif5a	microtubule-dependent motor protein, neurite formation
45	Protein O-GlcNAcase	Q8VIJ5	Oga	glycosidase
46	Glutathione hydrolase 7	Q99MZ4	Ggt7	hydrolase
47	Histidine-rich glycoprotein	Q99PS8	Hrg	plasma glycoprotein
48	Phosphatidylinositide phosphatase SAC1	Q9ES21	Sacm1l	phosphatase
49	Ubiquitin recognition factor in ER-associated degradation protein 1	Q9ES53	Ufd1	component of the ubiquitin proteasome complex
50	Protein Niban 1	Q9ESN0	Niban1	regulates phosphorylation of proteins, regulates transcription

## Sheet: in vivo- unique downregulation
No.	Protein	UniProt entry	Corresponding gene	Functional involvement
1	Nucleoprotein TPR	F1MA98	Tpr	component of nuclear pore complex
2	N(G),N(G)-dimethylarginine dimethylaminohydrolase 1	O08557	Ddah1	hydrolase, nitric oxide generation
3	Calumenin	O35783	Calu	calcium ion binding, axon regeneration
4	Acyl-coenzyme A thioesterase 2, mitochondrial	O55171	Acot2	fatty acid metabolism
5	Malate dehydrogenase, cytoplasmic	O88989	Mdh1	oxidoreductase
6	Glutathione S-transferase Mu 1	P04905	Gstm1	transferase
7	Elongation factor 2	P05197	Eef2	elongation factor
8	Prothymosin alpha	P06302	Ptma	may mediate immune function
9	Cathepsin L1	P07154	Ctsl	protease
10	Glutathione S-transferase Yb-3	P08009	Gstm7	transferase
11	Galectin-3	P08699	Lgals3	Ig-E binding proten, chemotaxis
12	Glutamine synthetase	P09606	Glul	Catalyses Glutamine production, endothelial cell migration
13	Small VCP/p97-interacting protein	P0C0A9	Svip	ATPase binding, overexpression causes large vacoule formation
14	Glutamate dehydrogenase 1, mitochondrial	P10860	Glud1	oxidoreductase
15	Clathrin heavy chain 1	P11442	Cltc	Kinetochore integrity, autophagy
16	Cytochrome c oxidase subunit 6C-2	P11951	Cox6c2	component of cytochrome c oxidase
17	60S ribosomal protein L29	P25886	Rpl29	component of ribosomal subunit
18	ATP synthase subunit e, mitochondrial	P29419	Atp5me	ATP metabolism
19	Cytochrome c oxidase subunit 7A2, mitochondrial	P35171	Cox7a2	component of cytochrome c oxidase
20	Glycerol-3-phosphate dehydrogenase, mitochondrial	P35571	Gpd2	oxidoreductase, glucose metabolism
21	Serine/threonine-protein phosphatase 2A 55 kDa regulatory subunit B beta isoform	P36877	Ppp2r2b	contributes to mitochondrial fission, neuron survival
22	Proteasome subunit beta type-2	P40307	Psmb2	component of the 20S proteasome comples
23	Caveolin-1	P41350	Cav1	Caveolae formation
24	60S ribosomal protein L10a	P62907	Rpl10a	component of ribosomal subunit
25	Tropomodulin-2	P70566	Tmod2	actin binding, actin filament organisation
26	Caveolae-associated protein 1	P85125	Cavin1	Caveolae formation
27	Actin-related protein 2/3 complex subunit 2	P85970	Arpc2	actin binding, promotes actin polymerization
28	Core histone macro-H2A.1	Q02874	Macroh2a1	Chromatin regulator
29	Protein farnesyltransferase/geranylgeranyltransferase type-1 subunit alpha	Q04631	Fnta	prenyltransferase, RAC1 activation by prenylation
30	Keratin, type II cytoskeletal 8	Q10758	Krt8	protein containing complex binding, scaffold protein binding
31	Keratin, type II cytoskeletal 6A	Q4FZU2	Krt6a	participates in wound healing
32	EH domain-containing protein 2	Q4V8H8	Ehd2	ATP binding
33	Tubulin polymerization-promoting protein family member 3	Q5PPN5	Tppp3	Regulation of microtubule dynamics
34	Astrocytic phosphoprotein PEA-15	Q5U318	Pea15	modulates apoptosis
35	Heterogeneous nuclear ribonucleoprotein M	Q62826	Hnrnpm	Ribonucleoprotein, RNA binding
36	Nucleobindin-1	Q63083	Nucb1	DNA binding
37	Calpain small subunit 1	Q64537	Capns1	calcium dependent endopeptidase actions
38	Secernin-1	Q6AY84	Scrn1	modulates exocytosis
39	Keratin, type I cytoskeletal 10	Q6IFW6	Krt10	cytoskeletal protein binding, contributes to establishing epidermal barrier
40	Keratin, type II cytoskeletal 2 epidermal	Q6IG02	Krt2	cytoskeletal protein binding, contributes to establishing epidermal barrier
41	Eukaryotic translation initiation factor 3 subunit H	Q6P9U8	Eif3h	protein synsthesis
42	Destrin	Q7M0E3	Destrin	actin binding, actin filament depolymerisation
43	Cytochrome b-c1 complex subunit 8	Q7TQ16	Uqcrq	component of the ubiquinol-cytochrome c oxidoreductase
44	Choline transporter-like protein 1	Q8VII6	Slc44a1	transport
45	Alpha-2-macroglobulin receptor-associated protein	Q99068	Lrpap1	heparin binding
46	Isocitrate dehydrogenase [NAD] subunit alpha, mitochondrial	Q99NA5	Idh3a	oxidoreductase
47	Dystrophin-related protein 2	Q9EPA0	Drp2	cytoskeletal interactions
48	Profilin-2	Q9EPC6	Pfn2	actin binding
49	Ubiquitin-conjugating enzyme E2 N	Q9EQX9	Ube2n	Catalyzes synthesis of Lys-63 linked polyubiquitin chains
50	Basal cell adhesion molecule	Q9ESS6	Bcam	cell adhesion
51	Glyceraldehyde-3-phosphate dehydrogenase, testis-specific	Q9ESV6	Gapdhs	oxidoreductase
52	Heterogeneous nuclear ribonucleoprotein D0	Q9JJ54	Hnrnpd	Ribonucleoprotein, RNA binding
53	Protein LYRIC	Q9Z1W6	Mtdh	promotes anchorage independent growth
54	Transmembrane 9 superfamily member 2	Q66HG5	Tm9sf2	may function as small molecule transporter

## Sheet: in vitro- unique upregulation
No.	Protein	UniProt entry	Corresponding gene	Functional involvement
1	Chitinase domain-containing protein 1	A0JPQ9	Chid1	chitin binding, regulation of innate immunity
2	Coactosin-like protein	B0BNA5	Cotl1	actin binding
3	Carbonic anhydrase 1	B0BNN3	Ca1	Lyase, carbonate dehydratase activity
4	Succinyl-CoA:3-ketoacid coenzyme A transferase 1, mitochondrial	B2GV06	Oxct1	Transferase, ketone body metabolism
5	Histone H1.5	D3ZBN0	H1-5	DNA binding, modulates transcription through chromatin remodeling
6	Coatomer subunit beta'	O35142	Copb2	ER-Golgi transport, protein transport
7	Dynamin-1-like protein	O35303	Dnm1l	Hydrolase, involved in mitochondrial fission
8	Ras-related protein Rab-11B	O35509	Rab11b	GTPase, endocytic recycling
9	Coronin-1B	O89046	Coro1b	actin binding
10	Sodium/potassium-transporting ATPase subunit beta-1	P07340	Atp1b1	ATP metabolism, sodium/potasium transport
11	Ras-related protein Rab-7a	P09527	Rab7a	GTPase, endo-lysosomal trafficking
12	Acyl-CoA-binding protein	P11030	Dbi	binds to acyl co-A esters
13	Solute carrier family 2, facilitated glucose transporter member 1	P11167	Slc2a1	transport
14	Thioredoxin	P11232	Txn	participates in redox reactions
15	Histone H1.4	P15865	H1-4	DNA binding, modulates transcription through chromatin remodeling
16	Phosphatidylinositol transfer protein alpha isoform	P16446	Pitpna	Catalyzes the transfer of phosphatidylinositol (PI) and phosphatidylcholine (PC)
17	Hydroxymethylglutaryl-CoA synthase, mitochondrial	P22791	Hmgcs2	cholesterol biosynthesis
18	Pyruvate dehydrogenase E1 component subunit alpha, somatic form, mitochondrial	P26284	Pdha1	oxidoreductase
19	Proteasome subunit beta type-5	P28075	Psmb5	Component of the 20S core proteasome complex
20	ATP-dependent 6-phosphofructokinase, liver type	P30835	Pfkl	glucose metabolism
21	Glial fibrillary acidic protein	P47819	Gfap	glial cell marker
22	Integrin beta-1	P49134	Itgb1	cell adhesion, migration, axon extension
23	Ras-related protein Rab-26	P51156	Rab26	GTPase, transport
24	Importin subunit beta-1	P52296	Kpnb1	protein transport
25	Membrane-associated progesterone receptor component 1	P70580	Pgrmc1	component of the progesterone-binding protein complex
26	Transcriptional activator protein Pur-alpha (Fragments)	P86252	Pura	regulation of transcription
27	Leucyl-cystinyl aminopeptidase	P97629	Lnpep	protease
28	Voltage-dependent N-type calcium channel subunit alpha-1B	Q02294	Cacna1b	calcium trasnsport
29	Cortactin-binding protein 2	Q2IBD4	Cttnbp2	dendritic spine maintenance
30	Stomatin-like protein 2, mitochondrial	Q4FZT0	Stoml2	cardiolipin binding
31	IST1 homolog	Q568Z6	Ist1	involves in cell division
32	Malectin	Q5FVQ4	Mlec	carbohydrate metabolism
33	Prohibitin-2	Q5XIH7	Phb2	transcription regulation
34	Follistatin-related protein 1	Q62632	Fstl1	involves with cell migration and differentiation and immune response
35	Delta(3,5)-Delta(2,4)-dienoyl-CoA isomerase, mitochondrial	Q62651	Ech1	lipid metabolism
36	Protein ERGIC-53	Q62902	Lman1	ER-Golgi transport, protein transport
37	Dihydropyrimidinase-related protein 4 (Fragment)	Q62951	Dpysl4	required for the class 3 semaphorins signaling, axon guidance, growth cone dynamics
38	Keratin, type I cytoskeletal 19	Q63279	Krt19	organization of myofibres
39	Activated RNA polymerase II transcriptional coactivator p15	Q63396	Sub1	regulation of transcription
40	NADH dehydrogenase [ubiquinone] iron-sulfur protein 2, mitochondrial	Q641Y2	Ndufs2	oxidoreductase
41	Keratin, type II cytoskeletal 4	Q6IG00	Krt4	cytoskeleton organization
42	Keratin, type II cytoskeletal 73	Q6IG03	Krt73	cytoskeleton organization
43	Keratin, type II cytoskeletal 5	Q6P6Q2	Krt5	cytoskeleton organization
44	Tumor protein D54	Q6PCT3	Tpd52l2	not well defined
45	Heterogeneous nuclear ribonucleoprotein Q	Q7TP47	Syncrip	mRNA processing
46	Protein dpy-30 homolog	Q8K3E7	Dpy30	regualtion of transcription
47	MARCKS-related protein	Q9EPH2	Marcksl1	actin binding
48	Sigma non-opioid intracellular receptor 1	Q9R0C9	Sigmar1	transport
49	Glutathione S-transferase Mu 5	Q9Z1B2	Gstm5	transferase
50	Guanine nucleotide-binding protein G(i) subunit alpha-1	P10824	Gnai1	signal transducer
51	Glutathione S-transferase A6	Q6AXY0	Gsta6	transferase

## Sheet: in vitro- unique downregulation
No.	Protein	UniProt entry	Corresponding gene	Functional involvement
1	Unconventional myosin-XVIIIa	D3ZFD0	Myo18a	actin binding
2	Stress-induced-phosphoprotein 1	O35814	Stip1	chaperone binding
3	STE20/SPS1-related proline-alanine-rich protein kinase	O88506	Stk39	kinase
4	Glucose-6-phosphate 1-dehydrogenase	P05370	G6pdx	oxidoreductase
5	Glycogen phosphorylase, liver form	P09811	Pygl	carbohydrate metabolism
6	Glycogen phosphorylase, muscle form	P09812	Pygm	carbohydrate metabolism
7	60S ribosomal protein L21	P20280	Rpl21	ribosomal protein
8	Ig gamma-1 chain C region	P20759		antigen binding
9	C-1-tetrahydrofolate synthase, cytoplasmic	P27653	Mthfd1	one-carbon metabolism
10	Lupus La protein homolog	P38656	Ssb	RNA binding
11	Very long-chain specific acyl-CoA dehydrogenase, mitochondrial	P45953	Acadvl	lipd metabolism
12	Stress-70 protein, mitochondrial	P48721	Hspa9	chaperone
13	Huntingtin	P51111	Htt	transport
14	Potassium-transporting ATPase alpha chain 2	P54708	Atp12a	ion transport
15	Lamin-B1	P70615	Lmnb1	component of nuclear lamina
16	Elongation factor Tu, mitochondrial	P85834	Tufm	elongation factor
17	Calpain-1 catalytic subunit	P97571	Capn1	protease
18	Mitochondrial 2-oxoglutarate/malate carrier protein	P97700	Slc25a11	transport
19	Neural cell adhesion molecule L1	Q05695	L1cam	cell adhesion, involves with neuron migration and axon growth during development
20	E3 ubiquitin-protein ligase UBR4	Q2TL32	Ubr4	protein degradation
21	Protein RUFY3	Q5FVJ0	Rufy3	regulates axon formation
22	Transmembrane protein 43	Q5XIP9	Tmem43	nuclear membrane organization
23	Alpha-1-macroglobulin	Q63041	A1m	serine protease inhibitor
24	Guanine nucleotide-binding protein G(s) subunit alpha isoforms XLas	Q63803	Gnas	transducer
25	Tripeptidyl-peptidase 2	Q64560	Tpp2	protease
26	Heterochromatin protein 1-binding protein 3	Q6P747	Hp1bp3	DNA binding
27	EH domain-containing protein 3	Q8R491	Ehd3	membrane reorganization
28	Drebrin-like protein	Q9JHL4	Dbnl	actin binding
29	Microtubule-associated protein 6	Q63560	Map6	microtubule stabilization, calmodulin binding
30	Glutathione S-transferase alpha-5	P46418	Gsta5	transferase
