# Supplementary material for: Comparative Proteomics Analysis of Growth-Primed Adult Dorsal Root Ganglia Reveals Key Molecular Mediators for Peripheral Nerve Regeneration
Source: eNeuro. 2023 Jan 3;10(1):ENEURO.0168-22.2022. doi: 10.1523/ENEURO.0168-22.2022 (PMC9829101; doi:10.1523/ENEURO.0168-22.2022)
Supplement: Extended Data Figure 2-1 — Functional enrichment of the commonly upregulated proteins determined using AMIGO gene ontology search. Download Figure 2-1, XLS file. [file enu-eN-NWR-0168-22-s03.xls]

## Sheet: Sheet1
code	name	GO	gene
RGD:1306087	AU RNA binding methylglutaconyl-CoA hydratase	GO:0003674	Auh
RGD:1306087	AU RNA binding methylglutaconyl-CoA hydratase	GO:0003723	Auh
RGD:1306087	AU RNA binding methylglutaconyl-CoA hydratase	GO:0003730	Auh
RGD:1306087	AU RNA binding methylglutaconyl-CoA hydratase	GO:0004300	Auh
RGD:1306087	AU RNA binding methylglutaconyl-CoA hydratase	GO:0004300	Auh
RGD:1306087	AU RNA binding methylglutaconyl-CoA hydratase	GO:0004490	Auh
RGD:1306087	AU RNA binding methylglutaconyl-CoA hydratase	GO:0004490	Auh
RGD:1306087	AU RNA binding methylglutaconyl-CoA hydratase	GO:0005575	Auh
RGD:1306087	AU RNA binding methylglutaconyl-CoA hydratase	GO:0005739	Auh
RGD:1306087	AU RNA binding methylglutaconyl-CoA hydratase	GO:0006552	Auh
RGD:1306087	AU RNA binding methylglutaconyl-CoA hydratase	GO:0008150	Auh
RGD:1306087	AU RNA binding methylglutaconyl-CoA hydratase	GO:0009083	Auh
RGD:1306087	AU RNA binding methylglutaconyl-CoA hydratase	GO:0050011	Auh
RGD:1306087	AU RNA binding methylglutaconyl-CoA hydratase	GO:0050011	Auh
RGD:1306087	AU RNA binding methylglutaconyl-CoA hydratase	GO:0005739	Auh
RGD:1306087	AU RNA binding methylglutaconyl-CoA hydratase	GO:0004300	Auh
RGD:1306087	AU RNA binding methylglutaconyl-CoA hydratase	GO:0006635	Auh
RGD:1307252	mesencephalic astrocyte-derived neurotrophic factor	GO:0002014	Manf
RGD:1307252	mesencephalic astrocyte-derived neurotrophic factor	GO:0003674	Manf
RGD:1307252	mesencephalic astrocyte-derived neurotrophic factor	GO:0005615	Manf
RGD:1307252	mesencephalic astrocyte-derived neurotrophic factor	GO:0005783	Manf
RGD:1307252	mesencephalic astrocyte-derived neurotrophic factor	GO:0005788	Manf
RGD:1307252	mesencephalic astrocyte-derived neurotrophic factor	GO:0006986	Manf
RGD:1307252	mesencephalic astrocyte-derived neurotrophic factor	GO:0007165	Manf
RGD:1307252	mesencephalic astrocyte-derived neurotrophic factor	GO:0008083	Manf
RGD:1307252	mesencephalic astrocyte-derived neurotrophic factor	GO:0008150	Manf
RGD:1307252	mesencephalic astrocyte-derived neurotrophic factor	GO:0033018	Manf
RGD:1307252	mesencephalic astrocyte-derived neurotrophic factor	GO:0048471	Manf
RGD:1307252	mesencephalic astrocyte-derived neurotrophic factor	GO:0120146	Manf
RGD:1307252	mesencephalic astrocyte-derived neurotrophic factor	GO:1905897	Manf
RGD:1307252	mesencephalic astrocyte-derived neurotrophic factor	GO:0071542	Manf
RGD:1307252	mesencephalic astrocyte-derived neurotrophic factor	GO:0005615	Manf
RGD:1307252	mesencephalic astrocyte-derived neurotrophic factor	GO:0031175	Manf
RGD:1308970	dolichyl-diphosphooligosaccharide--protein glycosyltransferase non-catalytic subunit	GO:0005783	Ddost
RGD:1308970	dolichyl-diphosphooligosaccharide--protein glycosyltransferase non-catalytic subunit	GO:0005783	Ddost
RGD:1308970	dolichyl-diphosphooligosaccharide--protein glycosyltransferase non-catalytic subunit	GO:0005886	Ddost
RGD:1308970	dolichyl-diphosphooligosaccharide--protein glycosyltransferase non-catalytic subunit	GO:0006486	Ddost
RGD:1308970	dolichyl-diphosphooligosaccharide--protein glycosyltransferase non-catalytic subunit	GO:0006486	Ddost
RGD:1308970	dolichyl-diphosphooligosaccharide--protein glycosyltransferase non-catalytic subunit	GO:0006487	Ddost
RGD:1308970	dolichyl-diphosphooligosaccharide--protein glycosyltransferase non-catalytic subunit	GO:0008047	Ddost
RGD:1308970	dolichyl-diphosphooligosaccharide--protein glycosyltransferase non-catalytic subunit	GO:0008250	Ddost
RGD:1308970	dolichyl-diphosphooligosaccharide--protein glycosyltransferase non-catalytic subunit	GO:0008250	Ddost
RGD:1308970	dolichyl-diphosphooligosaccharide--protein glycosyltransferase non-catalytic subunit	GO:0008250	Ddost
RGD:1308970	dolichyl-diphosphooligosaccharide--protein glycosyltransferase non-catalytic subunit	GO:0008250	Ddost
RGD:1308970	dolichyl-diphosphooligosaccharide--protein glycosyltransferase non-catalytic subunit	GO:0008250	Ddost
RGD:1308970	dolichyl-diphosphooligosaccharide--protein glycosyltransferase non-catalytic subunit	GO:0016021	Ddost
RGD:1308970	dolichyl-diphosphooligosaccharide--protein glycosyltransferase non-catalytic subunit	GO:0031647	Ddost
RGD:1308970	dolichyl-diphosphooligosaccharide--protein glycosyltransferase non-catalytic subunit	GO:0034097	Ddost
RGD:1308970	dolichyl-diphosphooligosaccharide--protein glycosyltransferase non-catalytic subunit	GO:0042110	Ddost
RGD:1308970	dolichyl-diphosphooligosaccharide--protein glycosyltransferase non-catalytic subunit	GO:0043231	Ddost
RGD:1308970	dolichyl-diphosphooligosaccharide--protein glycosyltransferase non-catalytic subunit	GO:0050790	Ddost
RGD:1308970	dolichyl-diphosphooligosaccharide--protein glycosyltransferase non-catalytic subunit	GO:0008250	Ddost
RGD:1308970	dolichyl-diphosphooligosaccharide--protein glycosyltransferase non-catalytic subunit	GO:0018279	Ddost
RGD:1359099	capping actin protein of muscle Z-line subunit beta	GO:0003674	Capzb
RGD:1359099	capping actin protein of muscle Z-line subunit beta	GO:0003779	Capzb
RGD:1359099	capping actin protein of muscle Z-line subunit beta	GO:0003779	Capzb
RGD:1359099	capping actin protein of muscle Z-line subunit beta	GO:0003779	Capzb
RGD:1359099	capping actin protein of muscle Z-line subunit beta	GO:0003779	Capzb
RGD:1359099	capping actin protein of muscle Z-line subunit beta	GO:0005515	Capzb
RGD:1359099	capping actin protein of muscle Z-line subunit beta	GO:0005903	Capzb
RGD:1359099	capping actin protein of muscle Z-line subunit beta	GO:0005903	Capzb
RGD:1359099	capping actin protein of muscle Z-line subunit beta	GO:0007010	Capzb
RGD:1359099	capping actin protein of muscle Z-line subunit beta	GO:0007010	Capzb
RGD:1359099	capping actin protein of muscle Z-line subunit beta	GO:0008150	Capzb
RGD:1359099	capping actin protein of muscle Z-line subunit beta	GO:0008154	Capzb
RGD:1359099	capping actin protein of muscle Z-line subunit beta	GO:0008154	Capzb
RGD:1359099	capping actin protein of muscle Z-line subunit beta	GO:0008290	Capzb
RGD:1359099	capping actin protein of muscle Z-line subunit beta	GO:0008290	Capzb
RGD:1359099	capping actin protein of muscle Z-line subunit beta	GO:0014069	Capzb
RGD:1359099	capping actin protein of muscle Z-line subunit beta	GO:0014069	Capzb
RGD:1359099	capping actin protein of muscle Z-line subunit beta	GO:0014704	Capzb
RGD:1359099	capping actin protein of muscle Z-line subunit beta	GO:0016020	Capzb
RGD:1359099	capping actin protein of muscle Z-line subunit beta	GO:0016020	Capzb
RGD:1359099	capping actin protein of muscle Z-line subunit beta	GO:0022604	Capzb
RGD:1359099	capping actin protein of muscle Z-line subunit beta	GO:0022604	Capzb
RGD:1359099	capping actin protein of muscle Z-line subunit beta	GO:0022604	Capzb
RGD:1359099	capping actin protein of muscle Z-line subunit beta	GO:0030017	Capzb
RGD:1359099	capping actin protein of muscle Z-line subunit beta	GO:0030018	Capzb
RGD:1359099	capping actin protein of muscle Z-line subunit beta	GO:0030027	Capzb
RGD:1359099	capping actin protein of muscle Z-line subunit beta	GO:0030027	Capzb
RGD:1359099	capping actin protein of muscle Z-line subunit beta	GO:0030030	Capzb
RGD:1359099	capping actin protein of muscle Z-line subunit beta	GO:0030032	Capzb
RGD:1359099	capping actin protein of muscle Z-line subunit beta	GO:0030032	Capzb
RGD:1359099	capping actin protein of muscle Z-line subunit beta	GO:0030032	Capzb
RGD:1359099	capping actin protein of muscle Z-line subunit beta	GO:0030036	Capzb
RGD:1359099	capping actin protein of muscle Z-line subunit beta	GO:0030863	Capzb
RGD:1359099	capping actin protein of muscle Z-line subunit beta	GO:0030863	Capzb
RGD:1359099	capping actin protein of muscle Z-line subunit beta	GO:0031115	Capzb
RGD:1359099	capping actin protein of muscle Z-line subunit beta	GO:0031175	Capzb
RGD:1359099	capping actin protein of muscle Z-line subunit beta	GO:0032279	Capzb
RGD:1359099	capping actin protein of muscle Z-line subunit beta	GO:0043025	Capzb
RGD:1359099	capping actin protein of muscle Z-line subunit beta	GO:0043197	Capzb
RGD:1359099	capping actin protein of muscle Z-line subunit beta	GO:0048487	Capzb
RGD:1359099	capping actin protein of muscle Z-line subunit beta	GO:0051015	Capzb
RGD:1359099	capping actin protein of muscle Z-line subunit beta	GO:0051016	Capzb
RGD:1359099	capping actin protein of muscle Z-line subunit beta	GO:0051016	Capzb
RGD:1359099	capping actin protein of muscle Z-line subunit beta	GO:0055001	Capzb
RGD:1359099	capping actin protein of muscle Z-line subunit beta	GO:0055001	Capzb
RGD:1359099	capping actin protein of muscle Z-line subunit beta	GO:0061827	Capzb
RGD:1359099	capping actin protein of muscle Z-line subunit beta	GO:0071203	Capzb
RGD:1359099	capping actin protein of muscle Z-line subunit beta	GO:0071203	Capzb
RGD:1359099	capping actin protein of muscle Z-line subunit beta	GO:0071203	Capzb
RGD:1359099	capping actin protein of muscle Z-line subunit beta	GO:0090036	Capzb
RGD:1359099	capping actin protein of muscle Z-line subunit beta	GO:0097224	Capzb
RGD:1359099	capping actin protein of muscle Z-line subunit beta	GO:0097224	Capzb
RGD:1359099	capping actin protein of muscle Z-line subunit beta	GO:0098685	Capzb
RGD:1359099	capping actin protein of muscle Z-line subunit beta	GO:0098685	Capzb
RGD:1359099	capping actin protein of muscle Z-line subunit beta	GO:0098686	Capzb
RGD:1359099	capping actin protein of muscle Z-line subunit beta	GO:0098686	Capzb
RGD:1359099	capping actin protein of muscle Z-line subunit beta	GO:0051016	Capzb
RGD:1359099	capping actin protein of muscle Z-line subunit beta	GO:0010591	Capzb
RGD:1359099	capping actin protein of muscle Z-line subunit beta	GO:0008290	Capzb
RGD:1359099	capping actin protein of muscle Z-line subunit beta	GO:0051490	Capzb
RGD:1359099	capping actin protein of muscle Z-line subunit beta	GO:0051015	Capzb
RGD:1359099	capping actin protein of muscle Z-line subunit beta	GO:0000902	Capzb
RGD:1359436	phosphatidylinositol glycan anchor biosynthesis, class S	GO:0016255	Pigs
RGD:1359436	phosphatidylinositol glycan anchor biosynthesis, class S	GO:0042765	Pigs
RGD:1359436	phosphatidylinositol glycan anchor biosynthesis, class S	GO:0042765	Pigs
RGD:1359436	phosphatidylinositol glycan anchor biosynthesis, class S	GO:0016255	Pigs
RGD:1359436	phosphatidylinositol glycan anchor biosynthesis, class S	GO:0042765	Pigs
RGD:1359576	keratin 75	GO:0001533	Krt75
RGD:1359576	keratin 75	GO:0002244	Krt75
RGD:1359576	keratin 75	GO:0005882	Krt75
RGD:1359576	keratin 75	GO:0045095	Krt75
RGD:1359576	keratin 75	GO:0030280	Krt75
RGD:1359576	keratin 75	GO:0045095	Krt75
RGD:1359576	keratin 75	GO:0031424	Krt75
RGD:1359576	keratin 75	GO:0045109	Krt75
RGD:1565292	COPI coat complex subunit gamma 1	GO:0000139	Copg1
RGD:1565292	COPI coat complex subunit gamma 1	GO:0000139	Copg1
RGD:1565292	COPI coat complex subunit gamma 1	GO:0000139	Copg1
RGD:1565292	COPI coat complex subunit gamma 1	GO:0005198	Copg1
RGD:1565292	COPI coat complex subunit gamma 1	GO:0005794	Copg1
RGD:1565292	COPI coat complex subunit gamma 1	GO:0005829	Copg1
RGD:1565292	COPI coat complex subunit gamma 1	GO:0006886	Copg1
RGD:1565292	COPI coat complex subunit gamma 1	GO:0016192	Copg1
RGD:1565292	COPI coat complex subunit gamma 1	GO:0030126	Copg1
RGD:1565292	COPI coat complex subunit gamma 1	GO:0051683	Copg1
RGD:1565292	COPI coat complex subunit gamma 1	GO:0070382	Copg1
RGD:1565292	COPI coat complex subunit gamma 1	GO:0072384	Copg1
RGD:1565292	COPI coat complex subunit gamma 1	GO:0005783	Copg1
RGD:1565292	COPI coat complex subunit gamma 1	GO:0000139	Copg1
RGD:1565292	COPI coat complex subunit gamma 1	GO:0072384	Copg1
RGD:1565292	COPI coat complex subunit gamma 1	GO:0006888	Copg1
RGD:1565292	COPI coat complex subunit gamma 1	GO:0005793	Copg1
RGD:1565292	COPI coat complex subunit gamma 1	GO:0006891	Copg1
RGD:1565292	COPI coat complex subunit gamma 1	GO:0009306	Copg1
RGD:1565292	COPI coat complex subunit gamma 1	GO:0030126	Copg1
RGD:2175	ATPase sarcoplasmic/endoplasmic reticulum Ca2+ transporting 3	GO:0003674	Atp2a3
RGD:2175	ATPase sarcoplasmic/endoplasmic reticulum Ca2+ transporting 3	GO:0005388	Atp2a3
RGD:2175	ATPase sarcoplasmic/endoplasmic reticulum Ca2+ transporting 3	GO:0005388	Atp2a3
RGD:2175	ATPase sarcoplasmic/endoplasmic reticulum Ca2+ transporting 3	GO:0005388	Atp2a3
RGD:2175	ATPase sarcoplasmic/endoplasmic reticulum Ca2+ transporting 3	GO:0005388	Atp2a3
RGD:2175	ATPase sarcoplasmic/endoplasmic reticulum Ca2+ transporting 3	GO:0005509	Atp2a3
RGD:2175	ATPase sarcoplasmic/endoplasmic reticulum Ca2+ transporting 3	GO:0005509	Atp2a3
RGD:2175	ATPase sarcoplasmic/endoplasmic reticulum Ca2+ transporting 3	GO:0005524	Atp2a3
RGD:2175	ATPase sarcoplasmic/endoplasmic reticulum Ca2+ transporting 3	GO:0005575	Atp2a3
RGD:2175	ATPase sarcoplasmic/endoplasmic reticulum Ca2+ transporting 3	GO:0005783	Atp2a3
RGD:2175	ATPase sarcoplasmic/endoplasmic reticulum Ca2+ transporting 3	GO:0005783	Atp2a3
RGD:2175	ATPase sarcoplasmic/endoplasmic reticulum Ca2+ transporting 3	GO:0006874	Atp2a3
RGD:2175	ATPase sarcoplasmic/endoplasmic reticulum Ca2+ transporting 3	GO:0006874	Atp2a3
RGD:2175	ATPase sarcoplasmic/endoplasmic reticulum Ca2+ transporting 3	GO:0006919	Atp2a3
RGD:2175	ATPase sarcoplasmic/endoplasmic reticulum Ca2+ transporting 3	GO:0006919	Atp2a3
RGD:2175	ATPase sarcoplasmic/endoplasmic reticulum Ca2+ transporting 3	GO:0008656	Atp2a3
RGD:2175	ATPase sarcoplasmic/endoplasmic reticulum Ca2+ transporting 3	GO:0008656	Atp2a3
RGD:2175	ATPase sarcoplasmic/endoplasmic reticulum Ca2+ transporting 3	GO:0015085	Atp2a3
RGD:2175	ATPase sarcoplasmic/endoplasmic reticulum Ca2+ transporting 3	GO:0015085	Atp2a3
RGD:2175	ATPase sarcoplasmic/endoplasmic reticulum Ca2+ transporting 3	GO:0016021	Atp2a3
RGD:2175	ATPase sarcoplasmic/endoplasmic reticulum Ca2+ transporting 3	GO:0016529	Atp2a3
RGD:2175	ATPase sarcoplasmic/endoplasmic reticulum Ca2+ transporting 3	GO:0030899	Atp2a3
RGD:2175	ATPase sarcoplasmic/endoplasmic reticulum Ca2+ transporting 3	GO:0030899	Atp2a3
RGD:2175	ATPase sarcoplasmic/endoplasmic reticulum Ca2+ transporting 3	GO:0030899	Atp2a3
RGD:2175	ATPase sarcoplasmic/endoplasmic reticulum Ca2+ transporting 3	GO:0031090	Atp2a3
RGD:2175	ATPase sarcoplasmic/endoplasmic reticulum Ca2+ transporting 3	GO:0032469	Atp2a3
RGD:2175	ATPase sarcoplasmic/endoplasmic reticulum Ca2+ transporting 3	GO:0033017	Atp2a3
RGD:2175	ATPase sarcoplasmic/endoplasmic reticulum Ca2+ transporting 3	GO:0044325	Atp2a3
RGD:2175	ATPase sarcoplasmic/endoplasmic reticulum Ca2+ transporting 3	GO:0044325	Atp2a3
RGD:2175	ATPase sarcoplasmic/endoplasmic reticulum Ca2+ transporting 3	GO:0046872	Atp2a3
RGD:2175	ATPase sarcoplasmic/endoplasmic reticulum Ca2+ transporting 3	GO:0070059	Atp2a3
RGD:2175	ATPase sarcoplasmic/endoplasmic reticulum Ca2+ transporting 3	GO:0070059	Atp2a3
RGD:2175	ATPase sarcoplasmic/endoplasmic reticulum Ca2+ transporting 3	GO:0070588	Atp2a3
RGD:2175	ATPase sarcoplasmic/endoplasmic reticulum Ca2+ transporting 3	GO:0070588	Atp2a3
RGD:2175	ATPase sarcoplasmic/endoplasmic reticulum Ca2+ transporting 3	GO:0070588	Atp2a3
RGD:2175	ATPase sarcoplasmic/endoplasmic reticulum Ca2+ transporting 3	GO:0070588	Atp2a3
RGD:2175	ATPase sarcoplasmic/endoplasmic reticulum Ca2+ transporting 3	GO:0097421	Atp2a3
RGD:2175	ATPase sarcoplasmic/endoplasmic reticulum Ca2+ transporting 3	GO:1900121	Atp2a3
RGD:2175	ATPase sarcoplasmic/endoplasmic reticulum Ca2+ transporting 3	GO:1900121	Atp2a3
RGD:2175	ATPase sarcoplasmic/endoplasmic reticulum Ca2+ transporting 3	GO:1903515	Atp2a3
RGD:2175	ATPase sarcoplasmic/endoplasmic reticulum Ca2+ transporting 3	GO:1903515	Atp2a3
RGD:2175	ATPase sarcoplasmic/endoplasmic reticulum Ca2+ transporting 3	GO:0070588	Atp2a3
RGD:2175	ATPase sarcoplasmic/endoplasmic reticulum Ca2+ transporting 3	GO:0016021	Atp2a3
RGD:2175	ATPase sarcoplasmic/endoplasmic reticulum Ca2+ transporting 3	GO:0034220	Atp2a3
RGD:2175	ATPase sarcoplasmic/endoplasmic reticulum Ca2+ transporting 3	GO:0005388	Atp2a3
RGD:2175	ATPase sarcoplasmic/endoplasmic reticulum Ca2+ transporting 3	GO:0015662	Atp2a3
RGD:2175	ATPase sarcoplasmic/endoplasmic reticulum Ca2+ transporting 3	GO:0006874	Atp2a3
RGD:3336	pyruvate kinase L/R	GO:0000287	Pklr
RGD:3336	pyruvate kinase L/R	GO:0001666	Pklr
RGD:3336	pyruvate kinase L/R	GO:0004743	Pklr
RGD:3336	pyruvate kinase L/R	GO:0004743	Pklr
RGD:3336	pyruvate kinase L/R	GO:0004743	Pklr
RGD:3336	pyruvate kinase L/R	GO:0004743	Pklr
RGD:3336	pyruvate kinase L/R	GO:0004743	Pklr
RGD:3336	pyruvate kinase L/R	GO:0004743	Pklr
RGD:3336	pyruvate kinase L/R	GO:0004743	Pklr
RGD:3336	pyruvate kinase L/R	GO:0005524	Pklr
RGD:3336	pyruvate kinase L/R	GO:0005737	Pklr
RGD:3336	pyruvate kinase L/R	GO:0005829	Pklr
RGD:3336	pyruvate kinase L/R	GO:0005886	Pklr
RGD:3336	pyruvate kinase L/R	GO:0005975	Pklr
RGD:3336	pyruvate kinase L/R	GO:0006096	Pklr
RGD:3336	pyruvate kinase L/R	GO:0006096	Pklr
RGD:3336	pyruvate kinase L/R	GO:0006096	Pklr
RGD:3336	pyruvate kinase L/R	GO:0006754	Pklr
RGD:3336	pyruvate kinase L/R	GO:0006754	Pklr
RGD:3336	pyruvate kinase L/R	GO:0007584	Pklr
RGD:3336	pyruvate kinase L/R	GO:0009408	Pklr
RGD:3336	pyruvate kinase L/R	GO:0009749	Pklr
RGD:3336	pyruvate kinase L/R	GO:0010038	Pklr
RGD:3336	pyruvate kinase L/R	GO:0010226	Pklr
RGD:3336	pyruvate kinase L/R	GO:0016301	Pklr
RGD:3336	pyruvate kinase L/R	GO:0030955	Pklr
RGD:3336	pyruvate kinase L/R	GO:0032869	Pklr
RGD:3336	pyruvate kinase L/R	GO:0033198	Pklr
RGD:3336	pyruvate kinase L/R	GO:0042866	Pklr
RGD:3336	pyruvate kinase L/R	GO:0042866	Pklr
RGD:3336	pyruvate kinase L/R	GO:0051591	Pklr
RGD:3336	pyruvate kinase L/R	GO:0051707	Pklr
RGD:3336	pyruvate kinase L/R	GO:0071872	Pklr
RGD:3336	pyruvate kinase L/R	GO:0004743	Pklr
RGD:3336	pyruvate kinase L/R	GO:0006096	Pklr
RGD:3336	pyruvate kinase L/R	GO:0005737	Pklr
RGD:3336	pyruvate kinase L/R	GO:0032869	Pklr
RGD:620577	RAP1B, member of RAS oncogene family	GO:0003924	Rap1b
RGD:620577	RAP1B, member of RAS oncogene family	GO:0003924	Rap1b
RGD:620577	RAP1B, member of RAS oncogene family	GO:0003924	Rap1b
RGD:620577	RAP1B, member of RAS oncogene family	GO:0003925	Rap1b
RGD:620577	RAP1B, member of RAS oncogene family	GO:0005525	Rap1b
RGD:620577	RAP1B, member of RAS oncogene family	GO:0005525	Rap1b
RGD:620577	RAP1B, member of RAS oncogene family	GO:0005525	Rap1b
RGD:620577	RAP1B, member of RAS oncogene family	GO:0005811	Rap1b
RGD:620577	RAP1B, member of RAS oncogene family	GO:0005829	Rap1b
RGD:620577	RAP1B, member of RAS oncogene family	GO:0005911	Rap1b
RGD:620577	RAP1B, member of RAS oncogene family	GO:0005911	Rap1b
RGD:620577	RAP1B, member of RAS oncogene family	GO:0007264	Rap1b
RGD:620577	RAP1B, member of RAS oncogene family	GO:0008283	Rap1b
RGD:620577	RAP1B, member of RAS oncogene family	GO:0009743	Rap1b
RGD:620577	RAP1B, member of RAS oncogene family	GO:0019003	Rap1b
RGD:620577	RAP1B, member of RAS oncogene family	GO:0019003	Rap1b
RGD:620577	RAP1B, member of RAS oncogene family	GO:0030033	Rap1b
RGD:620577	RAP1B, member of RAS oncogene family	GO:0032486	Rap1b
RGD:620577	RAP1B, member of RAS oncogene family	GO:0032486	Rap1b
RGD:620577	RAP1B, member of RAS oncogene family	GO:0033625	Rap1b
RGD:620577	RAP1B, member of RAS oncogene family	GO:0044877	Rap1b
RGD:620577	RAP1B, member of RAS oncogene family	GO:0045121	Rap1b
RGD:620577	RAP1B, member of RAS oncogene family	GO:0045955	Rap1b
RGD:620577	RAP1B, member of RAS oncogene family	GO:0061028	Rap1b
RGD:620577	RAP1B, member of RAS oncogene family	GO:0061028	Rap1b
RGD:620577	RAP1B, member of RAS oncogene family	GO:0070374	Rap1b
RGD:620577	RAP1B, member of RAS oncogene family	GO:0070382	Rap1b
RGD:620577	RAP1B, member of RAS oncogene family	GO:0071320	Rap1b
RGD:620577	RAP1B, member of RAS oncogene family	GO:0071320	Rap1b
RGD:620577	RAP1B, member of RAS oncogene family	GO:0071407	Rap1b
RGD:620577	RAP1B, member of RAS oncogene family	GO:0071466	Rap1b
RGD:620577	RAP1B, member of RAS oncogene family	GO:0097211	Rap1b
RGD:620577	RAP1B, member of RAS oncogene family	GO:1901888	Rap1b
RGD:620577	RAP1B, member of RAS oncogene family	GO:1901888	Rap1b
RGD:620577	RAP1B, member of RAS oncogene family	GO:2000114	Rap1b
RGD:620577	RAP1B, member of RAS oncogene family	GO:2000114	Rap1b
RGD:620577	RAP1B, member of RAS oncogene family	GO:2000301	Rap1b
RGD:620577	RAP1B, member of RAS oncogene family	GO:0005886	Rap1b
RGD:620577	RAP1B, member of RAS oncogene family	GO:0003924	Rap1b
RGD:620577	RAP1B, member of RAS oncogene family	GO:0071320	Rap1b
RGD:620577	RAP1B, member of RAS oncogene family	GO:0005525	Rap1b
RGD:620577	RAP1B, member of RAS oncogene family	GO:0032486	Rap1b
RGD:620577	RAP1B, member of RAS oncogene family	GO:0019003	Rap1b
RGD:620577	RAP1B, member of RAS oncogene family	GO:2000301	Rap1b
RGD:621409	plastin 3	GO:0005509	Pls3
RGD:621409	plastin 3	GO:0005737	Pls3
RGD:621409	plastin 3	GO:0005829	Pls3
RGD:621409	plastin 3	GO:0005829	Pls3
RGD:621409	plastin 3	GO:0005829	Pls3
RGD:621409	plastin 3	GO:0005829	Pls3
RGD:621409	plastin 3	GO:0005886	Pls3
RGD:621409	plastin 3	GO:0005886	Pls3
RGD:621409	plastin 3	GO:0005886	Pls3
RGD:621409	plastin 3	GO:0005886	Pls3
RGD:621409	plastin 3	GO:0031594	Pls3
RGD:621409	plastin 3	GO:0032420	Pls3
RGD:621409	plastin 3	GO:0042491	Pls3
RGD:621409	plastin 3	GO:0051015	Pls3
RGD:621409	plastin 3	GO:0051017	Pls3
RGD:621409	plastin 3	GO:0060348	Pls3
RGD:621409	plastin 3	GO:0060348	Pls3
RGD:621409	plastin 3	GO:0098693	Pls3
RGD:621409	plastin 3	GO:0098699	Pls3
RGD:621409	plastin 3	GO:0099140	Pls3
RGD:621409	plastin 3	GO:0005884	Pls3
RGD:621409	plastin 3	GO:0051015	Pls3
RGD:621409	plastin 3	GO:0005737	Pls3
RGD:621409	plastin 3	GO:0032432	Pls3
RGD:621409	plastin 3	GO:0051639	Pls3
RGD:621409	plastin 3	GO:0051017	Pls3
RGD:621733	NADH:ubiquinone oxidoreductase core subunit V2	GO:0003674	Ndufv2
RGD:621733	NADH:ubiquinone oxidoreductase core subunit V2	GO:0005575	Ndufv2
RGD:621733	NADH:ubiquinone oxidoreductase core subunit V2	GO:0005654	Ndufv2
RGD:621733	NADH:ubiquinone oxidoreductase core subunit V2	GO:0005654	Ndufv2
RGD:621733	NADH:ubiquinone oxidoreductase core subunit V2	GO:0005739	Ndufv2
RGD:621733	NADH:ubiquinone oxidoreductase core subunit V2	GO:0005739	Ndufv2
RGD:621733	NADH:ubiquinone oxidoreductase core subunit V2	GO:0005743	Ndufv2
RGD:621733	NADH:ubiquinone oxidoreductase core subunit V2	GO:0005743	Ndufv2
RGD:621733	NADH:ubiquinone oxidoreductase core subunit V2	GO:0005747	Ndufv2
RGD:621733	NADH:ubiquinone oxidoreductase core subunit V2	GO:0005747	Ndufv2
RGD:621733	NADH:ubiquinone oxidoreductase core subunit V2	GO:0005829	Ndufv2
RGD:621733	NADH:ubiquinone oxidoreductase core subunit V2	GO:0005829	Ndufv2
RGD:621733	NADH:ubiquinone oxidoreductase core subunit V2	GO:0006120	Ndufv2
RGD:621733	NADH:ubiquinone oxidoreductase core subunit V2	GO:0007399	Ndufv2
RGD:621733	NADH:ubiquinone oxidoreductase core subunit V2	GO:0008137	Ndufv2
RGD:621733	NADH:ubiquinone oxidoreductase core subunit V2	GO:0008150	Ndufv2
RGD:621733	NADH:ubiquinone oxidoreductase core subunit V2	GO:0046872	Ndufv2
RGD:621733	NADH:ubiquinone oxidoreductase core subunit V2	GO:0048738	Ndufv2
RGD:621733	NADH:ubiquinone oxidoreductase core subunit V2	GO:0051537	Ndufv2
RGD:621733	NADH:ubiquinone oxidoreductase core subunit V2	GO:0005747	Ndufv2
RGD:621733	NADH:ubiquinone oxidoreductase core subunit V2	GO:0006120	Ndufv2
RGD:735052	electron transfer flavoprotein dehydrogenase	GO:0004174	Etfdh
RGD:735052	electron transfer flavoprotein dehydrogenase	GO:0004174	Etfdh
RGD:735052	electron transfer flavoprotein dehydrogenase	GO:0004174	Etfdh
RGD:735052	electron transfer flavoprotein dehydrogenase	GO:0004174	Etfdh
RGD:735052	electron transfer flavoprotein dehydrogenase	GO:0005739	Etfdh
RGD:735052	electron transfer flavoprotein dehydrogenase	GO:0005743	Etfdh
RGD:735052	electron transfer flavoprotein dehydrogenase	GO:0006979	Etfdh
RGD:735052	electron transfer flavoprotein dehydrogenase	GO:0006979	Etfdh
RGD:735052	electron transfer flavoprotein dehydrogenase	GO:0006979	Etfdh
RGD:735052	electron transfer flavoprotein dehydrogenase	GO:0008150	Etfdh
RGD:735052	electron transfer flavoprotein dehydrogenase	GO:0009055	Etfdh
RGD:735052	electron transfer flavoprotein dehydrogenase	GO:0009055	Etfdh
RGD:735052	electron transfer flavoprotein dehydrogenase	GO:0009055	Etfdh
RGD:735052	electron transfer flavoprotein dehydrogenase	GO:0016020	Etfdh
RGD:735052	electron transfer flavoprotein dehydrogenase	GO:0016491	Etfdh
RGD:735052	electron transfer flavoprotein dehydrogenase	GO:0016491	Etfdh
RGD:735052	electron transfer flavoprotein dehydrogenase	GO:0022900	Etfdh
RGD:735052	electron transfer flavoprotein dehydrogenase	GO:0022900	Etfdh
RGD:735052	electron transfer flavoprotein dehydrogenase	GO:0022904	Etfdh
RGD:735052	electron transfer flavoprotein dehydrogenase	GO:0031305	Etfdh
RGD:735052	electron transfer flavoprotein dehydrogenase	GO:0031305	Etfdh
RGD:735052	electron transfer flavoprotein dehydrogenase	GO:0031966	Etfdh
RGD:735052	electron transfer flavoprotein dehydrogenase	GO:0031966	Etfdh
RGD:735052	electron transfer flavoprotein dehydrogenase	GO:0033539	Etfdh
RGD:735052	electron transfer flavoprotein dehydrogenase	GO:0033539	Etfdh
RGD:735052	electron transfer flavoprotein dehydrogenase	GO:0046872	Etfdh
RGD:735052	electron transfer flavoprotein dehydrogenase	GO:0048038	Etfdh
RGD:735052	electron transfer flavoprotein dehydrogenase	GO:0048039	Etfdh
RGD:735052	electron transfer flavoprotein dehydrogenase	GO:0048039	Etfdh
RGD:735052	electron transfer flavoprotein dehydrogenase	GO:0048039	Etfdh
RGD:735052	electron transfer flavoprotein dehydrogenase	GO:0050660	Etfdh
RGD:735052	electron transfer flavoprotein dehydrogenase	GO:0051536	Etfdh
RGD:735052	electron transfer flavoprotein dehydrogenase	GO:0051536	Etfdh
RGD:735052	electron transfer flavoprotein dehydrogenase	GO:0051539	Etfdh
RGD:735052	electron transfer flavoprotein dehydrogenase	GO:0051539	Etfdh
RGD:735052	electron transfer flavoprotein dehydrogenase	GO:0051539	Etfdh
RGD:735052	electron transfer flavoprotein dehydrogenase	GO:0031305	Etfdh
RGD:735052	electron transfer flavoprotein dehydrogenase	GO:0004174	Etfdh
RGD:735052	electron transfer flavoprotein dehydrogenase	GO:0022900	Etfdh
